# Supplementary material for: Under pressure: phenotypic divergence and convergence associated with microhabitat adaptations in Triatominae
Source: Parasit Vectors. 2021 Apr 8;14:195. doi: 10.1186/s13071-021-04647-z (PMC8034103; doi:10.1186/s13071-021-04647-z)
Supplement: Supplementary file 1 — Additional file 1: Table S1. Populations, specimen details and haplotype codes of 106 Rhodnius ecuadoriensis bugs used in morphometric and/or molecular analyses. A summary table with the numbers of bugs used in each analysis is also provided. [file 13071_2021_4647_MOESM1_ESM.xlsx]

## Sheet: Complete data
Serial ID	Population	Region	Phenotype	Primary (wild) population microhabitat	Population relation with man-made habitats	Locality	Latitude (approx.)	Longitude (approx.)	Origin	Capture habitat	Notes	Year of collection	Stage/sex	Head-traditional morphometrics	Head-geometric morphometrics	Wing-geometric morphometrics	Cytb haplotype	ITS2 haplotype
1	Manabí	Northern-lowland	Typical light color; larger than typical; long head/wings	Dry-forest palms; also in vertebrate nests	Occasionally in/around houses	Pachinche Adentro	-1.136	-80.351	Field-collected (our team)	House (dwelling code HM)	Instrusive adult bug; no evidence of colonization	1999	Male	Yes	Yes	Yes	MN1	H9
2	Manabí	Northern-lowland	Typical light color; larger than typical; long head/wings	Dry-forest palms; also in vertebrate nests	Occasionally in/around houses	Pachinche Adentro	-1.136	-80.351	Laboratory colony (Fiocruz)	Phytelephas aequatorialis	Bugs originally from palms	Colony founded in 1992	Female	Yes	Yes	Yes	MN2A	H13
3	Manabí	Northern-lowland	Typical light color; larger than typical	Dry-forest palms; also in vertebrate nests	Occasionally in/around houses	Chirijos	-1.031	-80.242	Field-collected (our team)	Phytelephas aequatorialis	Wild bug from palm crown; precise palm not recorded	2000	Nymph V	No	No	No	MN2B	H10
4	Manabí	Northern-lowland	Typical light color; larger than typical	Dry-forest palms; also in vertebrate nests	Occasionally in/around houses	Pachinche Adentro	-1.136	-80.351	Field-collected (our team)	Phytelephas aequatorialis	Wild bug from palm crown; precise palm not recorded	1999	Nymph III	No	No	No	MN4B	H11
5	Manabí	Northern-lowland	Typical light color; larger than typical	Dry-forest palms; also in vertebrate nests	Occasionally in/around houses	Chirijos	-1.031	-80.242	Field-collected (our team)	Phytelephas aequatorialis	Wild bug from palm crown; precise palm not recorded	2000	Nymph V	No	No	No	MN5	H13
6	Manabí	Northern-lowland	Typical light color; larger than typical; long head/wings	Dry-forest palms; also in vertebrate nests	Occasionally in/around houses	San José de Picoazá	-1.031	-80.498	Field-collected (our team)	Chicken nest (dwelling code 00P)	Instrusive adult bug; no evidence of colonization	2000	Female	Yes	Yes	Yes	MN6	H13
7	Manabí	Northern-lowland	Typical light color; larger than typical; long head/wings	Dry-forest palms; also in vertebrate nests	Occasionally in/around houses	Pachinche Adentro	-1.136	-80.351	Laboratory colony (Fiocruz)	Phytelephas aequatorialis	Bugs originally from palms	Colony founded in 1992	Female	Yes	Yes	Yes	MN2A	Not sequenced
8	Manabí	Northern-lowland	Typical light color; intermediate size and head/wings	Dry-forest palms; also in vertebrate nests	Occasionally in/around houses	Pachinche Adentro	-1.136	-80.351	Laboratory colony (Fiocruz)	Phytelephas aequatorialis	Bugs originally from palms; smallest Manabí bug	Colony founded in 1992	Male	Yes	Yes	Yes	MN2A	Not sequenced
9	Manabí	Northern-lowland	Typical light color; larger than typical; long head/wings	Dry-forest palms; also in vertebrate nests	Occasionally in/around houses	Pachinche Adentro	-1.136	-80.351	Field-collected (our team)	Phytelephas aequatorialis	Wild bug from palm crown; precise palm not recorded	1999	Male	Yes	Yes	Yes	MN3	Not sequenced
10	Manabí	Northern-lowland	Typical light color; larger than typical; long head/wings	Dry-forest palms; also in vertebrate nests	Occasionally in/around houses	Santa Rosa, Jipijapa	-1.317	-80.633	Field-collected (our team)	Bed (dwelling code 00J)	Instrusive adult bug; no evidence of colonization	1999	Female	Yes	Yes	Yes	MN4A	Not sequenced
11	Manabí	Northern-lowland	Typical light color; larger than typical; long head/wings	Dry-forest palms; also in vertebrate nests	Occasionally in/around houses	Pachinche Adentro	-1.136	-80.351	Field-collected (our team)	Phytelephas aequatorialis	Wild bug from palm crown; precise palm not recorded	1999	Male	Yes	Yes	Yes	MN4B	Not sequenced
12	Manabí	Northern-lowland	Typical light color; larger than typical	Dry-forest palms; also in vertebrate nests	Occasionally in/around houses	Pachinche Adentro	-1.136	-80.351	Field-collected (our team)	Phytelephas aequatorialis	Wild bug from palm crown; precise palm not recorded	1999	Nymph IV	No	No	No	MN4B	Not sequenced
13	Manabí	Northern-lowland	Typical light color; larger than typical	Dry-forest palms; also in vertebrate nests	Occasionally in/around houses	Pachinche Adentro	-1.136	-80.351	Field-collected (our team)	Phytelephas aequatorialis	Wild bug from palm crown; precise palm not recorded	1999	Nymph IV	No	No	No	MN4B	Not sequenced
14	Manabí	Northern-lowland	Typical light color; larger than typical	Dry-forest palms; also in vertebrate nests	Occasionally in/around houses	Pachinche Adentro	-1.136	-80.351	Field-collected (our team)	Phytelephas aequatorialis	Wild bug from palm crown; precise palm not recorded	1999	Nymph IV	No	No	No	MN4B	Not sequenced
15	Manabí	Northern-lowland	Typical light color; larger than typical; long head/wings	Dry-forest palms; also in vertebrate nests	Occasionally in/around houses	Pachinche Adentro	-1.136	-80.351	Field-collected (our team)	Phytelephas aequatorialis	Wild bug from palm crown; precise palm not recorded	1999	Female	Yes	Yes	Yes	Not sequenced	Not sequenced
16	Manabí	Northern-lowland	Typical light color; larger than typical; long head	Dry-forest palms; also in vertebrate nests	Occasionally in/around houses	Pachinche Adentro	-1.136	-80.351	Field-collected (our team)	Phytelephas aequatorialis	Wild bug from palm crown; precise palm not recorded	1999	Female	Yes	Yes	No	Not sequenced	Not sequenced
17	Manabí	Northern-lowland	Typical light color; larger than typical; long head/wings	Dry-forest palms; also in vertebrate nests	Occasionally in/around houses	Pachinche Adentro	-1.136	-80.351	Laboratory colony (Fiocruz)	Phytelephas aequatorialis	Bugs originally from palms	Colony founded in 1992	Female	Yes	Yes	Yes	Not sequenced	Not sequenced
18	Manabí	Northern-lowland	Typical light color; larger than typical; long head/wings	Dry-forest palms; also in vertebrate nests	Occasionally in/around houses	Pachinche Adentro	-1.136	-80.351	Laboratory colony (Fiocruz)	Phytelephas aequatorialis	Bugs originally from palms	Colony founded in 1992	Male	Yes	Yes	Yes	Not sequenced	Not sequenced
19	Manabí	Northern-lowland	Typical light color; larger than typical; long head/wings	Dry-forest palms; also in vertebrate nests	Occasionally in/around houses	Pachinche Adentro	-1.136	-80.351	Laboratory colony (Fiocruz)	Phytelephas aequatorialis	Bugs originally from palms	Colony founded in 1992	Male	Yes	Yes	Yes	Not sequenced	Not sequenced
20	Manabí	Northern-lowland	Typical light color; larger than typical; long head/wings	Dry-forest palms; also in vertebrate nests	Occasionally in/around houses	San José de Picoazá	-1.031	-80.498	Field-collected (our team)	Chicken nest (dwelling code 00P)	Instrusive adult bug; no evidence of colonization	2000	Female	Yes	Yes	Yes	Not sequenced	Not sequenced
21	Manabí	Northern-lowland	Typical light color; larger than typical; long head/wings	Dry-forest palms; also in vertebrate nests	Occasionally in/around houses	Chirijos	-1.031	-80.242	Field-collected (our team)	Phytelephas aequatorialis	Wild bug found dead on a palm crown	2000	Adult	Yes	Yes	Yes	Not sequenced	Not sequenced
22	Manabí	Northern-lowland	Typical light color; larger than typical; long head	Dry-forest palms; also in vertebrate nests	Occasionally in/around houses	Santa Ana	-1.196	-80.364	PUCE collection (originally field-caught)	Domestic (no further details)	Collection bug	1987	Female	Yes	Yes	No	Not sequenced	Not sequenced
23	Manabí	Andes-lowland transition	Typical light color; larger than typical; long head	Palms in transitional areas	Occasionally invading houses	Km24	-0.263	-79.411	Field-collected (SNEM)	Inside house (no further details)	Instrusive adult bug; no evidence of colonization	1999	Female	Yes	Yes	No	Not sequenced	Not sequenced
24	Tsáchilas	Northern-Andean	Very dark color; much larger than typical; long head/wings	Wet-forest palms	Very rarely invading houses	Alluriquín	-0.316	-79.008	Field-collected (our team)	Phytelephas aequatorialis	Wild bug from palm crown; precise palm not recorded	1999	Male	No	Yes	Yes	MN6TS	H12
25	Tsáchilas	Northern-Andean	Very dark color; much larger than typical; long head/wings	Wet-forest palms	Very rarely invading houses	Alluriquín	-0.316	-79.008	Field-collected (our team)	Phytelephas aequatorialis	Wild bug from palm crown; precise palm not recorded	1999	Female	Yes	Yes	Yes	MN6TS	H13
26	Tsáchilas	Northern-Andean	Very dark color; much larger than typical; long head/wings	Wet-forest palms	Very rarely invading houses	Alluriquín	-0.316	-79.008	Field-collected (our team)	Phytelephas aequatorialis	Wild bug from palm crown; precise palm not recorded	1999	Male	Yes	Yes	Yes	MN6TS	H14
27	Tsáchilas	Northern-Andean	Very dark color; much larger than typical; long head/wings	Wet-forest palms	Very rarely invading houses	Alluriquín	-0.316	-79.008	Field-collected (our team)	Phytelephas aequatorialis	Wild bug from palm crown; precise palm not recorded	1999	Female	Yes	Yes	Yes	MN6TS	Not sequenced
28	Tsáchilas	Northern-Andean	Very dark color; much larger than typical; long head/wings	Wet-forest palms	Very rarely invading houses	Alluriquín	-0.316	-79.008	Field-collected (our team)	Phytelephas aequatorialis	Wild bug from palm crown; precise palm not recorded	1999	Female	Yes	Yes	Yes	MN6TS	Not sequenced
29	Tsáchilas	Northern-Andean	Very dark color; much larger than typical; long head/wings	Wet-forest palms	Very rarely invading houses	Alluriquín	-0.316	-79.008	Field-collected (our team)	Phytelephas aequatorialis	Wild bug from palm crown; precise palm not recorded	1999	Female	Yes	Yes	Yes	MN6TS	Not sequenced
30	Tsáchilas	Northern-Andean	Very dark color; much larger than typical; long head/wings	Wet-forest palms	Very rarely invading houses	Alluriquín	-0.316	-79.008	Field-collected (our team)	Phytelephas aequatorialis	Wild bug from palm crown; precise palm not recorded	1999	Female	No	Yes	Yes	MN6TS	Not sequenced
31	Tsáchilas	Northern-Andean	Very dark color; much larger than typical; long head/wings	Wet-forest palms	Very rarely invading houses	Alluriquín	-0.316	-79.008	Field-collected (our team)	Phytelephas aequatorialis	Wild bug from palm crown; precise palm not recorded	1999	Male	Yes	Yes	Yes	MN6TS	Not sequenced
32	Tsáchilas	Northern-Andean	Very dark color; much larger than typical; long head/wings	Wet-forest palms	Very rarely invading houses	Alluriquín	-0.316	-79.008	Field-collected (our team)	Phytelephas aequatorialis	Wild bug from palm crown; precise palm not recorded	1999	Male	Yes	Yes	Yes	MN6TS	Not sequenced
33	Tsáchilas	Northern-Andean	Very dark color; much larger than typical; long head/wings	Wet-forest palms	Very rarely invading houses	Alluriquín	-0.316	-79.008	Field-collected (our team)	Phytelephas aequatorialis	Wild bug from palm crown; precise palm not recorded	1999	Male	No	Yes	Yes	MN6TS	Not sequenced
34	Tsáchilas	Northern-Andean	Very dark color; much larger than typical; long head/wings	Wet-forest palms	Very rarely invading houses	Alluriquín	-0.316	-79.008	Field-collected (our team)	Phytelephas aequatorialis	Wild bug from palm crown; precise palm not recorded	1999	Male	No	Yes	Yes	MN6TS	Not sequenced
35	Tsáchilas	Northern-Andean	Very dark color; much larger than typical; long head/wings	Wet-forest palms	Very rarely invading houses	Alluriquín	-0.316	-79.008	Field-collected (our team)	Phytelephas aequatorialis	Wild bug from palm crown; precise palm not recorded	1999	Male	No	Yes	Yes	MN6TS	Not sequenced
36	Tsáchilas	Northern-Andean	Very dark color; much larger than typical; long head/wings	Wet-forest palms	Very rarely invading houses	Alluriquín	-0.316	-79.008	Field-collected (our team)	Phytelephas aequatorialis	Wild bug from palm crown; precise palm not recorded	1999	Male	No	Yes	Yes	MN6TS	Not sequenced
37	Tsáchilas	Northern-Andean	Very dark color; much larger than typical; long head/wings	Wet-forest palms	Very rarely invading houses	Alluriquín	-0.316	-79.008	Field-collected (our team)	Phytelephas aequatorialis	Wild bug from palm crown; precise palm not recorded	1999	Male	No	Yes	Yes	MN6TS	Not sequenced
38	Tsáchilas	Northern-Andean	Very dark color; much larger than typical; long head/wings	Wet-forest palms	Very rarely invading houses	Alluriquín	-0.316	-79.008	Field-collected (our team)	Phytelephas aequatorialis	Wild bug from palm crown; precise palm not recorded	1999	Male	No	Yes	Yes	MN6TS	Not sequenced
39	Tsáchilas	Northern-Andean	Very dark color; much larger than typical	Wet-forest palms	Very rarely invading houses	Alluriquín	-0.316	-79.008	Field-collected (our team)	Phytelephas aequatorialis	Wild bug from palm crown; precise palm not recorded	1999	Record missing	No	No	No	MN6TS	Not sequenced
40	Tsáchilas	Northern-Andean	Very dark color; much larger than typical	Wet-forest palms	Very rarely invading houses	Alluriquín	-0.316	-79.008	Field-collected (our team)	Phytelephas aequatorialis	Wild bug from palm crown; precise palm not recorded	1999	Female	No	No	No	MN6TS	Not sequenced
41	Tsáchilas	Northern-Andean	Very dark color; much larger than typical	Wet-forest palms	Very rarely invading houses	Alluriquín	-0.316	-79.008	Field-collected (our team)	Phytelephas aequatorialis	Wild bug from palm crown; precise palm not recorded	1999	Female	No	No	No	MN6TS	Not sequenced
42	Tsáchilas	Northern-Andean	Very dark color; much larger than typical	Wet-forest palms	Very rarely invading houses	Alluriquín	-0.316	-79.008	Field-collected (our team)	Phytelephas aequatorialis	Wild bug from palm crown; precise palm not recorded	1999	Female	No	No	No	MN6TS	Not sequenced
43	Tsáchilas	Northern-Andean	Very dark color; much larger than typical	Wet-forest palms	Very rarely invading houses	Alluriquín	-0.316	-79.008	Field-collected (our team)	Phytelephas aequatorialis	Wild bug from palm crown; precise palm not recorded	1999	Female	No	No	No	MN6TS	Not sequenced
44	Tsáchilas	Northern-Andean	Very dark color; much larger than typical; long head/wings	Wet-forest palms	Very rarely invading houses	Alluriquín	-0.316	-79.008	Field-collected (our team)	Phytelephas aequatorialis	Wild bug from palm crown; precise palm not recorded	1999	Female	Yes	Yes	Yes	Not sequenced	Not sequenced
45	Tsáchilas	Northern-Andean	Very dark color; much larger than typical; long head/wings	Wet-forest palms	Very rarely invading houses	Alluriquín	-0.316	-79.008	Field-collected (our team)	Phytelephas aequatorialis	Wild bug from palm crown; precise palm not recorded	1999	Female	Yes	Yes	Yes	Not sequenced	Not sequenced
46	Tsáchilas	Northern-Andean	Very dark color; much larger than typical; long head/wings	Wet-forest palms	Very rarely invading houses	Alluriquín	-0.316	-79.008	Field-collected (our team)	Phytelephas aequatorialis	Wild bug from palm crown; precise palm not recorded	1999	Female	Yes	Yes	Yes	Not sequenced	Not sequenced
47	Tsáchilas	Northern-Andean	Very dark color; much larger than typical; long head	Wet-forest palms	Very rarely invading houses	Alluriquín	-0.316	-79.008	Field-collected (our team)	Phytelephas aequatorialis	Wild bug from palm crown; precise palm not recorded	1999	Female	Yes	No	No	Not sequenced	Not sequenced
48	Tsáchilas	Northern-Andean	Very dark color; much larger than typical; long head/wings	Wet-forest palms	Very rarely invading houses	Alluriquín	-0.316	-79.008	Field-collected (our team)	Phytelephas aequatorialis	Wild bug from palm crown; precise palm not recorded	1999	Male	Yes	Yes	Yes	Not sequenced	Not sequenced
49	Tsáchilas	Northern-Andean	Very dark color; much larger than typical; long head/wings	Wet-forest palms	Very rarely invading houses	Alluriquín	-0.316	-79.008	Field-collected (our team)	Phytelephas aequatorialis	Wild bug from palm crown; precise palm not recorded	1999	Male	Yes	Yes	Yes	Not sequenced	Not sequenced
50	Tsáchilas	Andes-lowland transition	Very dark color; much larger than typical; long head	Palms in transitional areas	Occasionally invading houses	Km24	-0.263	-79.411	Field-collected (SNEM)	Inside house (no further details)	Instrusive adult bug; no evidence of colonization	1999	Male	Yes	No	No	Not sequenced	Not sequenced
51	Tsáchilas	Orellana (Amazon basin; see 'Notes')	Very dark color; much larger than typical; long head	Wet-forest palms	Very rarely invading houses	Coca	(See 'Notes')	(See 'Notes')	PUCE collection (originally field-caught)	Palm (no further details)	Collection bug; collection site likely erroneous	1987	Female	Yes	No	No	Not sequenced	Not sequenced
52	El Oro	Puyango basin (southern-Andean)	Typical light color; typical small size and short head/wings	Vertebrate tree-nests	Often in/around houses; hen nests	Lourdes	-3.713	-79.577	Field-collected (our team)	Chicken nest (dwelling code 4)	Peridomestic bug from hen nest	1998	Male	Yes	Yes	Yes	MN4EO	H8
53	El Oro	Puyango basin (southern-Andean)	Typical light color; typical small size and short head/wings	Vertebrate tree-nests	Often in/around houses; hen nests	Lourdes	-3.713	-79.577	Field-collected (our team)	Chicken nest (dwelling code 4)	Peridomestic bug from hen nest	1998	Female	Yes	Yes	Yes	MN4EO	H7
54	El Oro	Puyango basin (southern-Andean)	Typical light color; typical small size and short head/wings	Vertebrate tree-nests	Often in/around houses; hen nests	Lourdes	-3.713	-79.577	Field-collected (our team)	Chicken nest (dwelling code AP)	Peridomestic bug from hen nest	1999	Female	Yes	Yes	Yes	MN4EO	Not sequenced
55	El Oro	Puyango basin (southern-Andean)	Typical light color; typical small size and short head/wings	Vertebrate tree-nests	Often in/around houses; hen nests	Lourdes	-3.713	-79.577	Field-collected (our team)	Chicken nest (dwelling code AP)	Peridomestic bug from hen nest	1999	Female	Yes	Yes	Yes	MN4EO	Not sequenced
56	El Oro	Puyango basin (southern-Andean)	Typical light color; typical small size and short head/wings	Vertebrate tree-nests	Often in/around houses; hen nests	Lourdes	-3.713	-79.577	Field-collected (our team)	Chicken nest (dwelling code 7)	Peridomestic bug from hen nest	1999	Female	Yes	Yes	Yes	MN4EO	Not sequenced
57	El Oro	Puyango basin (southern-Andean)	Typical light color; typical small size and short head/wings	Vertebrate tree-nests	Often in/around houses; hen nests	Lourdes	-3.713	-79.577	Field-collected (our team)	Chicken nest (dwelling code 4)	Peridomestic bug from hen nest	1998	Male	Yes	Yes	Yes	MN4EO	Not sequenced
58	El Oro	Puyango basin (southern-Andean)	Typical light color; typical small size and short head/wings	Vertebrate tree-nests	Often in/around houses; hen nests	Lourdes	-3.713	-79.577	Field-collected (our team)	Chicken nest (dwelling code AP)	Peridomestic bug from hen nest	1997	Male	Yes	Yes	Yes	MN4EO	Not sequenced
59	El Oro	Puyango basin (southern-Andean)	Typical light color; typical small size and short head/wings	Vertebrate tree-nests	Often in/around houses; hen nests	Lourdes	-3.713	-79.577	Field-collected (our team)	Chicken nest (dwelling code AP)	Peridomestic bug from hen nest	1999	Male	Yes	Yes	Yes	MN4EO	Not sequenced
60	El Oro	Puyango basin (southern-Andean)	Typical light color; typical small size and short head/wings	Vertebrate tree-nests	Often in/around houses; hen nests	Lourdes	-3.713	-79.577	Field-collected (our team)	Bedroom (dwelling code OS)	Adult bug; no evidence of colonization	1999	Male	Yes	Yes	Yes	MN4EO	Not sequenced
61	El Oro	Puyango basin (southern-Andean)	Typical light color; typical small size and short head/wings	Vertebrate tree-nests	Often in/around houses; hen nests	Lourdes	-3.713	-79.577	Field-collected (our team)	Chicken nest (dwelling code AP)	Peridomestic bug from hen nest	1999	Female	Yes	Yes	Yes	Not sequenced	Not sequenced
62	El Oro	Puyango basin (southern-Andean)	Typical light color; typical small size and short head/wings	Vertebrate tree-nests	Often in/around houses; hen nests	Lourdes	-3.713	-79.577	Field-collected (our team)	Chicken nest (dwelling code AP)	Peridomestic bug from hen nest	1999	Female	Yes	Yes	Yes	Not sequenced	Not sequenced
63	El Oro	Puyango basin (southern-Andean)	Typical light color; typical small size and short head/wings	Vertebrate tree-nests	Often in/around houses; hen nests	Lourdes	-3.713	-79.577	Field-collected (our team)	Chicken nest (dwelling code AP)	Peridomestic bug from hen nest	1999	Female	Yes	Yes	Yes	Not sequenced	Not sequenced
64	El Oro	Puyango basin (southern-Andean)	Typical light color; typical small size and short head/wings	Vertebrate tree-nests	Often in/around houses; hen nests	Lourdes	-3.713	-79.577	Field-collected (our team)	Chicken nest (dwelling code AP)	Peridomestic bug from hen nest	1999	Female	Yes	Yes	Yes	Not sequenced	Not sequenced
65	El Oro	Puyango basin (southern-Andean)	Typical light color; typical small size and short head	Vertebrate tree-nests	Often in/around houses; hen nests	Lourdes	-3.713	-79.577	Field-collected (our team)	Chicken nest (dwelling code 4)	Peridomestic bug from hen nest	1998	Male	Yes	Yes	No	Not sequenced	Not sequenced
66	El Oro	Puyango basin (southern-Andean)	Typical light color; typical small size and short head/wings	Vertebrate tree-nests	Often in/around houses; hen nests	Lourdes	-3.713	-79.577	Field-collected (our team)	Chicken nest (dwelling code AP)	Peridomestic bug from hen nest	1997	Male	Yes	Yes	Yes	Not sequenced	Not sequenced
67	El Oro	Puyango basin (southern-Andean)	Typical light color; typical small size and short head	Vertebrate tree-nests	Often in/around houses; hen nests	Lourdes	-3.713	-79.577	Field-collected (our team)	Chicken nest (dwelling code AP)	Peridomestic bug from hen nest	1997	Male	Yes	No	No	Not sequenced	Not sequenced
68	El Oro	Puyango basin (southern-Andean)	Typical light color; typical small size and short head/wings	Vertebrate tree-nests	Often in/around houses; hen nests	Lourdes	-3.713	-79.577	Field-collected (our team)	Chicken nest (dwelling code AP)	Peridomestic bug from hen nest	1999	Male	Yes	Yes	Yes	Not sequenced	Not sequenced
69	Loja	Catamayo-Chira basin (southern-Andean)	Typical light color; typical small size and short head/wings	Vertebrate tree-nests	Often in/around houses; hen nests	Salado	-4.394	-79.468	Field-collected (our team)	Chicken nest (dwelling code MP)	Peridomestic bug from hen nest	1999	Female	Yes	Yes	Yes	LJ2	H6
70	Loja	Catamayo-Chira basin (southern-Andean)	Typical light color; typical small size and short head/wings	Vertebrate tree-nests	Often in/around houses; hen nests	Salado	-4.394	-79.468	Field-collected (our team)	Chicken nest (dwelling code MP)	Peridomestic bug from hen nest	1999	Male	Yes	Yes	Yes	LJ3	H5
71	Loja	Catamayo-Chira basin (southern-Andean)	Typical light color; typical small size and short head/wings	Vertebrate tree-nests	Often in/around houses; hen nests	Salado	-4.394	-79.468	Field-collected (our team)	Chicken nest (dwelling code MP)	Peridomestic bug from hen nest	1999	Female	Yes	Yes	Yes	LJ3	H4
72	Loja	Catamayo-Chira basin (southern-Andean)	Typical light color; typical small size and short wings	Vertebrate tree-nests	Often in/around houses; hen nests	Cangopita	-4.401	-79.461	Field-collected (our team)	Bed (dwelling code FJ)	Domestic infestation	1999	Male	No	No	Yes	LJ1	Not sequenced
73	Loja	Catamayo-Chira basin (southern-Andean)	Typical light color; typical small size and short head/wings	Vertebrate tree-nests	Often in/around houses; hen nests	Cangopita	-4.401	-79.461	Field-collected (our team)	Bedroom (dwelling code FJ)	Domestic infestation	1999	Female	Yes	Yes	Yes	LJ2	Not sequenced
74	Loja	Catamayo-Chira basin (southern-Andean)	Typical light color; typical small size and short head/wings	Vertebrate tree-nests	Often in/around houses; hen nests	Salado	-4.394	-79.468	Field-collected (our team)	Chicken nest (dwelling code JC)	Peridomestic bug from hen nest	1999	Male	Yes	Yes	Yes	LJ2	Not sequenced
75	Loja	Catamayo-Chira basin (southern-Andean)	Typical light color; typical small size and short head/wings	Vertebrate tree-nests	Often in/around houses; hen nests	Salado	-4.394	-79.468	Field-collected (our team)	Chicken nest (dwelling code JC)	Peridomestic bug from hen nest	1999	Male	Yes	Yes	Yes	LJ2	Not sequenced
76	Loja	Catamayo-Chira basin (southern-Andean)	Typical light color; typical small size and short head/wings	Vertebrate tree-nests	Often in/around houses; hen nests	Salado	-4.394	-79.468	Field-collected (our team)	Chicken nest (dwelling code JC)	Peridomestic bug from hen nest	1999	Male	Yes	Yes	Yes	LJ2	Not sequenced
77	Loja	Catamayo-Chira basin (southern-Andean)	Typical light color; typical small size and short wings	Vertebrate tree-nests	Often in/around houses; hen nests	Cangopita	-4.401	-79.461	Field-collected (our team)	Bedroom (dwelling code FJ)	Domestic infestation	1999	Male	No	No	Yes	LJ2	Not sequenced
78	Loja	Catamayo-Chira basin (southern-Andean)	Typical light color; typical small size and short head/wings	Vertebrate tree-nests	Often in/around houses; hen nests	Cangopita	-4.401	-79.461	Field-collected (our team)	Bedroom (dwelling code FJ)	Domestic infestation	1999	Female	Yes	Yes	Yes	LJ3	Not sequenced
79	Loja	Catamayo-Chira basin (southern-Andean)	Typical light color; typical small size and short wings	Vertebrate tree-nests	Often in/around houses; hen nests	Salado	-4.394	-79.468	Field-collected (our team)	Chicken nest (dwelling code JC)	Peridomestic bug from hen nest	1999	Female	No	No	Yes	LJ3	Not sequenced
80	Loja	Catamayo-Chira basin (southern-Andean)	Typical light color; typical small size and short head/wings	Vertebrate tree-nests	Often in/around houses; hen nests	Cangopita	-4.401	-79.461	Field-collected (our team)	Chicken nest (dwelling code FJ)	Peridomestic bug from hen nest	1999	Male	Yes	Yes	Yes	LJ3	Not sequenced
81	Loja	Catamayo-Chira basin (southern-Andean)	Typical light color; typical small size and short head	Vertebrate tree-nests	Often in/around houses; hen nests	Cangopita	-4.401	-79.461	Field-collected (our team)	Bedroom (dwelling code FJ)	Domestic infestation	1999	Male	Yes	Yes	No	LJ3	Not sequenced
82	Loja	Catamayo-Chira basin (southern-Andean)	Typical light color; typical small size and short head/wings	Vertebrate tree-nests	Often in/around houses; hen nests	Cangopita	-4.401	-79.461	Field-collected (our team)	Bedroom (dwelling code FJ)	Domestic infestation	1999	Male	Yes	Yes	Yes	LJ3	Not sequenced
83	Loja	Catamayo-Chira basin (southern-Andean)	Typical light color; typical small size	Vertebrate tree-nests	Often in/around houses; hen nests	Salado	-4.394	-79.468	Field-collected (our team)	Chicken nest (dwelling code MP)	Peridomestic bug from hen nest	1999	Female	No	No	No	LJ3	Not sequenced
84	Loja	Catamayo-Chira basin (southern-Andean)	Typical light color; typical small size and short head/wings	Vertebrate tree-nests	Often in/around houses; hen nests	Salado	-4.394	-79.468	Field-collected (our team)	Chicken nest (dwelling code JC)	Peridomestic bug from hen nest	1999	Female	Yes	Yes	Yes	Not sequenced	Not sequenced
85	Loja	Catamayo-Chira basin (southern-Andean)	Typical light color; typical small size and short head/wings	Vertebrate tree-nests	Often in/around houses; hen nests	Cangopita	-4.401	-79.461	Field-collected (our team)	Bedroom (dwelling code FJ)	Domestic infestation	1999	Female	Yes	Yes	Yes	Not sequenced	Not sequenced
86	Loja	Catamayo-Chira basin (southern-Andean)	Typical light color; typical small size and short head/wings	Vertebrate tree-nests	Often in/around houses; hen nests	Cangopita	-4.401	-79.461	Field-collected (our team)	Bedroom (dwelling code FJ)	Domestic infestation	1999	Female	Yes	Yes	Yes	Not sequenced	Not sequenced
87	Loja	Catamayo-Chira basin (southern-Andean)	Typical light color; typical small size and short head/wings	Vertebrate tree-nests	Often in/around houses; hen nests	Cangopita	-4.401	-79.461	Field-collected (our team)	Bedroom (dwelling code FJ)	Domestic infestation	1999	Male	Yes	Yes	Yes	Not sequenced	Not sequenced
88	(Peru)	Catamayo-Chira basin (southern-Andean)	Typical light color; typical small size and short head/wings	Vertebrate tree-nests	Often in/around houses; hen nests	Suyo	-4.497	-79.998	Field-collected (CA Cuba Cuba coll.)	House (code 00S)	No further details available	Record missing (early 2000s)	Female	Yes	Yes	Yes	Not sequenced	Not sequenced
89	Peru	Chicama basin (southern-Andean)	Typical light color; typical small size and short head	Vertebrate tree-nests incl. in hollow trees	Often in/around houses; guinea-pig pens	Cascas	-7.482	-78.814	Field-collected (CA Cuba Cuba coll.)	House (code 1)	No further details available	2000-2001	Male	Yes	No	No	PECH	H3
90	Peru	Chicama basin (southern-Andean)	Typical light color; typical small size and short head/wings	Vertebrate tree-nests incl. in hollow trees	Often in/around houses; guinea-pig pens	Cascas	-7.482	-78.814	Field-collected (CA Cuba Cuba coll.)	House (code 5)	No further details available	2000-2001	Female	Yes	Yes	Yes	PECH	H2
91	Peru	Chicama basin (southern-Andean)	Typical light color; typical small size and short head/wings	Vertebrate tree-nests incl. in hollow trees	Often in/around houses; guinea-pig pens	Cascas	-7.482	-78.814	Field-collected (CA Cuba Cuba coll.)	House (code 2)	No further details available	2000-2001	Female	Yes	Yes	Yes	PECH	H1
92	Peru	Chicama basin (southern-Andean)	Typical light color; typical small size and short head/wings	Vertebrate tree-nests incl. in hollow trees	Often in/around houses; guinea-pig pens	Cascas	-7.482	-78.814	Field-collected (CA Cuba Cuba coll.)	House (code 2)	No further details available	2000-2001	Female	Yes	Yes	Yes	PECH	Not sequenced
93	Peru	Chicama basin (southern-Andean)	Typical light color; typical small size and short head/wings	Vertebrate tree-nests incl. in hollow trees	Often in/around houses; guinea-pig pens	Cascas	-7.482	-78.814	Field-collected (CA Cuba Cuba coll.)	House (code 2)	No further details available	2000-2001	Female	Yes	Yes	Yes	PECH	Not sequenced
94	Peru	Chicama basin (southern-Andean)	Typical light color; typical small size and short head/wings	Vertebrate tree-nests incl. in hollow trees	Often in/around houses; guinea-pig pens	Cascas	-7.482	-78.814	Field-collected (CA Cuba Cuba coll.)	House (code 2)	No further details available	2000-2001	Female	Yes	Yes	Yes	PECH	Not sequenced
95	Peru	Chicama basin (southern-Andean)	Typical light color; typical small size and short head/wings	Vertebrate tree-nests incl. in hollow trees	Often in/around houses; guinea-pig pens	Cascas	-7.482	-78.814	Field-collected (CA Cuba Cuba coll.)	Record missing	No further details available	2000-2001	Female	No	Yes	Yes	PECH	Not sequenced
96	Peru	Chicama basin (southern-Andean)	Typical light color; typical small size and short head/wings	Vertebrate tree-nests incl. in hollow trees	Often in/around houses; guinea-pig pens	Cascas	-7.482	-78.814	Field-collected (CA Cuba Cuba coll.)	House (code 2)	No further details available	2000-2001	Male	Yes	Yes	Yes	PECH	Not sequenced
97	Peru	Chicama basin (southern-Andean)	Typical light color; typical small size and short head/wings	Vertebrate tree-nests incl. in hollow trees	Often in/around houses; guinea-pig pens	Cascas	-7.482	-78.814	Field-collected (CA Cuba Cuba coll.)	House (code 2)	No further details available	2000-2001	Male	Yes	Yes	Yes	PECH	Not sequenced
98	Peru	Chicama basin (southern-Andean)	Typical light color; typical small size and short head/wings	Vertebrate tree-nests incl. in hollow trees	Often in/around houses; guinea-pig pens	Cascas	-7.482	-78.814	Field-collected (CA Cuba Cuba coll.)	House (code 2)	No further details available	2000-2001	Male	Yes	Yes	Yes	PECH	Not sequenced
99	Peru	Chicama basin (southern-Andean)	Typical light color; typical small size and short head/wings	Vertebrate tree-nests incl. in hollow trees	Often in/around houses; guinea-pig pens	Cascas	-7.482	-78.814	Field-collected (CA Cuba Cuba coll.)	Perú 1 (no further details)	No further details available	2000-2001	Male	Yes	Yes	Yes	PECH	Not sequenced
100	Peru	Chicama basin (southern-Andean)	Typical light color; typical small size and short head/wings	Vertebrate tree-nests incl. in hollow trees	Often in/around houses; guinea-pig pens	Cascas	-7.482	-78.814	Field-collected (CA Cuba Cuba coll.)	Record missing	No further details available	2000-2001	Male	No	Yes	Yes	PECH	Not sequenced
101	Peru	Chicama basin (southern-Andean)	Typical light color; typical small size and short head/wings	Vertebrate tree-nests incl. in hollow trees	Often in/around houses; guinea-pig pens	Cascas	-7.482	-78.814	Field-collected (CA Cuba Cuba coll.)	Record missing	No further details available	2000-2001	Male	No	Yes	Yes	PECH	Not sequenced
102	Peru	Mashcon-Marañón basin (southern-Andean)	Typical light color; typical small size	Vertebrate tree-nests incl. in hollow trees	Often in/around houses; guinea-pig pens	Cajamarca	-7.132	-78.53	Laboratory colony (Fiocruz)	Houses (no further details)	Bugs originally from human dwellings	Colony founded in 1979	Record missing	No	No	No	PECJ	Not sequenced
103	Peru	Chicama basin (southern-Andean)	Typical light color; typical small size and short head/wings	Vertebrate tree-nests incl. in hollow trees	Often in/around houses; guinea-pig pens	Cascas	-7.482	-78.814	Field-collected (CA Cuba Cuba coll.)	Record missing	No further details available	2000-2001	Female	Yes	Yes	Yes	Not sequenced	Not sequenced
104	Peru	Chicama basin (southern-Andean)	Typical light color; typical small size and short head	Vertebrate tree-nests incl. in hollow trees	Often in/around houses; guinea-pig pens	Cascas	-7.482	-78.814	Field-collected (CA Cuba Cuba coll.)	House (code 2)	No further details available	2000-2001	Female	Yes	No	No	Not sequenced	Not sequenced
105	Peru	Chicama basin (southern-Andean)	Typical light color; typical small size and short head/wings	Vertebrate tree-nests incl. in hollow trees	Often in/around houses; guinea-pig pens	Cascas	-7.482	-78.814	Field-collected (CA Cuba Cuba coll.)	House (code 5)	No further details available	2000-2001	Male	Yes	Yes	Yes	Not sequenced	Not sequenced
106	Peru	Chicama basin (southern-Andean)	Typical light color; typical small size and short head/wings	Vertebrate tree-nests incl. in hollow trees	Often in/around houses; guinea-pig pens	Cascas	-7.482	-78.814	Field-collected (CA Cuba Cuba coll.)	House (code 5)	No further details available	2000-2001	Male	Yes	Yes	Yes	Not sequenced	Not sequenced

## Sheet: Summary table
	Population	Morphometrics			DNA sequencing
		Head-traditional	Head-geometric	Wing-geometric	Cytb	ITS2
	Tsáchilas	15	20	20	20	3
	Manabí	17	17	14	14	6
	El Oro	17	16	15	9	2
	Loja	16	16	18	15	3
	Peru	14	15	15	14	3
	Total	79	84	82	72	17
