# Supplementary material for: Under pressure: phenotypic divergence and convergence associated with microhabitat adaptations in Triatominae
Source: Parasit Vectors. 2021 Apr 8;14:195. doi: 10.1186/s13071-021-04647-z (PMC8034103; doi:10.1186/s13071-021-04647-z)
Supplement: Supplementary file 2 — Additional file 2: Alignment S1. Mitochondrial cytochrome b haplotypes in Rhodnius ecuadoriensis from Ecuador and Peru, plus outgroup species (R. colombiensis, R. pallescens, R. pictipes). [file 13071_2021_4647_MOESM2_ESM.fas]

>MN1_MT497021
TGAATAATTGGTGTAATTATATTATTCGTAATTATAGGAACAGCCTTTCTTGGTTATGTTTTACCATGAGGCCAAATATCATTATGAGGAGCAACTGTAATTACAAATTTATTATCTGCAATTCCCTATCTAGGTAATGAACTAGTTAAATGATTATGAGGAGGATTTTCCGTTGACAATGCCACATTAACTCGATTCTTCGCCCTACATTTTTTATTACCTTTTATTATTGCTGCCCTAACTATAGTACACCTCCTATTTTTACACCAAACAGGTTCTAATAACCCCCTGGGATTAAAAAGAAACTTAGATAAAATCCCCTTTCACCCATACTTTTCAATTAAAGATCTAATAGGAGTTGTTATTACTATAATATTTTTTATTCTTTTAAATTTATGAGAACCACGAATTTTAGGCGATCCAGAAAATTTTATTCCAGCAAACCCTCTTGTTACTCCAGTTCATATTCAACCAGAATGGTATTTCTTATTTGCTTATGCTATTTTACGATCAATCCCTAATAAATTAGGTGGAGTCATTGCAATAGTATTATCAATTTTAATTATTGTTATTCTACCATTTACTAATACATGTAAATTCCAGGGACTGAAATTTTACCCAATAAATCAAGTTCTATTTTGAAGATTGGCTTCTATTCTATTA
>MN2A_MT497022
TGAATAATTGGTGTAATTATATTATTCGTAATTATAGGAACAGCCTTTCTTGGCTATGTTTTACCATGAGGCCAAATATCATTATGAGGAGCAACTGTAATTACAAATTTATTATCTGCAATTCCCTATCTAGGTAATGAACTAGTTAAATGATTATGAGGAGGATTTTCCGTTGACAATGCCACATTAACTCGATTCTTCGCCCTACATTTTTTATTACCTTTTATTATTGCTGCCCTAACTATAGTACACCTCCTATTTTTACACCAAACAGGTTCTAATAACCCCCTGGGATTAAAAAGAAACTTAGATAAAATCCCCTTTCACCCATACTTTTCAATTAAAGATCTAATAGGAGTTGTTATTACTATAATATTTTTTATTCTTTTAAATTTATGAGAACCACGAATTTTAGGCGATCCAGAAAATTTTATTCCAGCAAACCCTCTTGTTACTCCAGTTCATATTCAACCAGAATGGTATTTCTTATTTGCTTATGCTATTTTACGATCAATCCCTAATAAATTAGGTGGAGTCATTGCAATAGTATTATCAATTTTAATTATTGTTATTCTACCATTTACTAATACATGTAAATTCCAGGGACTGAAATTTTACCCAATAAATCAAGTTCTATTTTGAAGATTGGCTTCTATTCTATTA
>MN2B_MT497023
TGAATAATTGGTGTAATTATATTATTCGTAATTATAGGAACAGCCTTTCTTGGCTATGTTTTACCATGAGGCCAAATATCATTATGAGGAGCAACTGTAATTACAAATTTATTATCTGCAATTCCCTATCTAGGTAATGAACTAGTTAAATGATTATGAGGAGGATTTTCCGTTGACAATGCCACATTAACTCGATTCTTCGCCCTACATTTTTTATTACCTTTTATTATTGCTGCCCTAACTATAGTACACCTCCTATTTTTACACCAAACAGGTTCTAATAACCCCCTGGGATTAAAAAGAAACTTAGATAAAATCCCCTTTCACCCATACTTTTCAATTAAAGATCTAATAGGAGTTGTTATTACTATAATATTTTTTATTCTTTTAAATTTATGAGAACCACGAATTTTAGGCGATCCAGAAAATTTTATTCCAGCAAACCCTCTTGTTACTCCAGTTCATATTCAACCAGAATGGTATTTCTTATTTGCTTATGCTATTTTACGATCAATCCCTAATAAATTAGGTGGAGTCATTGCAATAGTATTATCAATTTTAATTATTGTTATTCTACCATTTACTAATACATGTAAATTCCAGGGACTGAAATTTTACCCAATAAATCAAGTTCTATTTTGAAGATTGGCTTCTATTCTATTA
>MN3_MT497024
TGAATAATTGGTGTAATTATATTATTCGTAATTATAGGAACAGCCTTTCTTGGCTATGTTTTACCATGAGGCCAAATATCATTATGAGGAGCAACTGTAATTACAAATTTATTATCTGCGATTCCCTATCTAGGTAATGAACTAGTTAAATGATTATGAGGAGGATTTTCCGTTGACAATGCCACATTAACTCGATTCTTCGCCCTACATTTTTTATTACCTTTTATTATTGCTGCCCTAACTATAGTACACCTCCTATTTTTACACCAAACAGGTTCTAATAACCCCCTGGGATTAAAAAGAAACTTAGATAAAATCCCCTTTCACCCATACTTTTCAATTAAAGATCTAATAGGAGTTGTTATTACTATAATATTTTTTATTCTTTTAAATTTATGAGAACCACGAATTTTAGGCGATCCAGAAAATTTTATTCCAGCAAACCCTCTTGTTACTCCAGTTCATATTCAACCAGAATGGTATTTCTTATTTGCTTATGCTATTTTACGATCAATCCCTAATAAATTAGGTGGAGTCATTGCAATAGTATTATCAATTTTAATTATTGTTATTCTACCATTTACTAATACATGTAAATTCCAGGGACTGAAATTTTACCCAATAAATCAAGTTCTATTTTGAAGATTGGCTTCTATTCTATTA
>MN4A_MT497025
TGAATAATTGGTGTAATTATATTATTCGTAATTATAGGAACAGCCTTTCTTGGTTATGTTTTACCATGAGGCCAAATATCATTATGAGGAGCAACTGTAATTACAAATTTATTATCTGCAATTCCCTATCTAGGTAATGAACTAGTTAAATGATTATGAGGAGGATTTTCCGTTGACAATGCCACATTAACTCGATTCTTCGCCCTACACTTTTTATTACCTTTTATTATTGCTGCCCTAACTATAGTACACCTCCTATTTTTACACCAAACAGGTTCTAATAATCCCCTAGGATTAAAAAGAAACTTGGATAAAATCCCCTTTCACCCATACTTTTCAATTAAAGATCTAATAGGAGTTGTTATTACTATAATATTTTTTATTCTTTTAAATTTATGAGAACCACGAATTTTAGGCGATCCAGAAAATTTTATTCCAGCAAACCCTCTTGTTACTCCAGTTCATATTCAACCAGAATGATATTTCTTATTTGCTTATGCTATTTTACGATCAATCCCTAATAAATTAGGGGGAGTCATTGCAATAGTATTATCAATTTTAATTATTGTTATTCTACCATTTACTAATACATGTAAATTCCAGGGACTGAAATTTTACCCAATAAATCAAGTTCTATTTTGAAGATTGGCTTCTATTCTATTA
>MN4B_MT497026
TGAATAATTGGTGTAATTATATTATTCGTAATTATAGGAACAGCCTTTCTTGGTTATGTTTTACCATGAGGCCAAATATCATTATGAGGAGCAACTGTAATTACAAATTTATTATCTGCAATTCCCTATCTAGGTAATGAACTAGTTAAATGATTATGAGGAGGATTTTCCGTTGACAATGCCACATTAACTCGATTCTTCGCCCTACACTTTTTATTACCTTTTATTATTGCTGCCCTAACTATAGTACACCTCCTATTTTTACACCAAACAGGTTCTAATAATCCCCTAGGATTAAAAAGAAACTTGGATAAAATCCCCTTTCACCCATACTTTTCAATTAAAGATCTAATAGGAGTTGTTATTACTATAATATTTTTTATTCTTTTAAATTTATGAGAACCACGAATTTTAGGCGATCCAGAAAATTTTATTCCAGCAAACCCTCTTGTTACTCCAGTTCATATTCAACCAGAATGATATTTCTTATTTGCTTATGCTATTTTACGATCAATCCCTAATAAATTAGGGGGAGTCATTGCAATAGTATTATCAATTTTAATTATTGTTATTCTACCATTTACTAATACATGTAAATTCCAGGGACTGAAATTTTACCCAATAAATCAAGTTCTATTTTGAAGATTGGCTTCTATTCTATTA
>MN4EO_MT497027
TGAATAATTGGTGTAATTATATTATTCGTAATTATAGGAACAGCCTTTCTTGGTTATGTTTTACCATGAGGCCAAATATCATTATGAGGAGCAACTGTAATTACAAATTTATTATCTGCAATTCCCTATCTAGGTAATGAACTAGTTAAATGATTATGAGGAGGATTTTCCGTTGACAATGCCACATTAACTCGATTCTTCGCCCTACACTTTTTATTACCTTTTATTATTGCTGCCCTAACTATAGTACACCTCCTATTTTTACACCAAACAGGTTCTAATAATCCCCTAGGATTAAAAAGAAACTTGGATAAAATCCCCTTTCACCCATACTTTTCAATTAAAGATCTAATAGGAGTTGTTATTACTATAATATTTTTTATTCTTTTAAATTTATGAGAACCACGAATTTTAGGCGATCCAGAAAATTTTATTCCAGCAAACCCTCTTGTTACTCCAGTTCATATTCAACCAGAATGATATTTCTTATTTGCTTATGCTATTTTACGATCAATCCCTAATAAATTAGGGGGAGTCATTGCAATAGTATTATCAATTTTAATTATTGTTATTCTACCATTTACTAATACATGTAAATTCCAGGGACTGAAATTTTACCCAATAAATCAAGTTCTATTTTGAAGATTGGCTTCTATTCTATTA
>MN5_MT497028
TGAATAATTGGTGTAATTATATTATTCGTAATTATAGGAACAGCCTTTCTTGGCTATGTTTTACCATGAGGCCAAATATCATTATGAGGAGCAACTGTAATTACAAATTTATTATCTGCAATTCCCTATCTAGGTAATGAACTAGTTAAATGATTATGAGGAGGATTTTCCGTTGACAATGCCACATTAACTCGATTCTTCGCCCTACACTTTTTATTACCTTTTATTATTGCTGCCCTAACTATAGTACACCTCCTATTTTTACACCAAACAGGTTCTAATAACCCCCTGGGATTAAAAAGAAACTTGGATAAAATCCCCTTTCACCCATACTTTTCAATTAAAGATCTAATAGGAGTTGTTATTACTATAATATTTTTTATTATTTTAAATTTATGAGAACCACGAATTTTAGGCGATCCAGAAAATTTTATTCCAGCAAACCCTCTTGTTACTCCAGTCCATATTCAGCCAGAATGGTATTTCTTATTTGCTTATGCTATTTTACGATCAATCCCTAATAAATTAGGTGGAGTCATTGCAATAGTACTATCAATTTTAATTATTGTTATTCTACCATTTACTAATACATGTAAATTCCAGGGACTGAAATTTTACCCAATAAATCAAGTTCTATTTTGAAGATTGGCTTCTATTCTATTA
>MN6_MT497029
TGAATAATTGGTGTAATTATATTATTCGTAATTATAGGAACAGCCTTTCTTGGTTATGTTTTACCATGAGGCCAAATATCATTATGAGGAGCAACTGTAATTACAAATTTATTATCTGCAATTCCCTATCTAGGTAATGAACTAGTTAAATGATTATGAGGAGGATTTTCCGTTGACAATGCCACATTAACTCGATTCTTTGCCCTACACTTTTTATTACCTTTTATTATTGCTGCCCTAACTATAGTACACCTCCTATTTTTACACCAAACAGGTTCTAATAATCCCCTAGGATTAAAAAGAAACTTGGATAAAATCCCCTTTCACCCATACTTTTCAATTAAAGATCTAATAGGAGTTGTTATTACTATAATATTTTTTATTCTTTTAAATTTATGAGAACCACGAATTTTAGGCGATCCAGAAAATTTTATTCCAGCAAACCCTCTTGTTACTCCAGTTCATATTCAACCAGAATGATATTTCTTATTTGCTTATGCTATTTTACGATCAATCCCTAATAAATTAGGGGGAGTCATTGCAATAGTATTATCAATTTTAATTATTGTTATTCTACCATTTACTAATACATGTAAATTCCAGGGACTGAAATTTTACCCAATAAATCAAGTTCTATTTTGAAGATTGGCTTCTATTCTATTA
>MN6TS_MT497030
TGAATAATTGGTGTAATTATATTATTCGTAATTATAGGAACAGCCTTTCTTGGTTATGTTTTACCATGAGGCCAAATATCATTATGAGGAGCAACTGTAATTACAAATTTATTATCTGCAATTCCCTATCTAGGTAATGAACTAGTTAAATGATTATGAGGAGGATTTTCCGTTGACAATGCCACATTAACTCGATTCTTTGCCCTACACTTTTTATTACCTTTTATTATTGCTGCCCTAACTATAGTACACCTCCTATTTTTACACCAAACAGGTTCTAATAATCCCCTAGGATTAAAAAGAAACTTGGATAAAATCCCCTTTCACCCATACTTTTCAATTAAAGATCTAATAGGAGTTGTTATTACTATAATATTTTTTATTCTTTTAAATTTATGAGAACCACGAATTTTAGGCGATCCAGAAAATTTTATTCCAGCAAACCCTCTTGTTACTCCAGTTCATATTCAACCAGAATGATATTTCTTATTTGCTTATGCTATTTTACGATCAATCCCTAATAAATTAGGGGGAGTCATTGCAATAGTATTATCAATTTTAATTATTGTTATTCTACCATTTACTAATACATGTAAATTCCAGGGACTGAAATTTTACCCAATAAATCAAGTTCTATTTTGAAGATTGGCTTCTATTCTATTA
>LJ1_MT497031
TGAATAATTGGTGTAATTATATTATTCGTAATTATAGGAACAGCCTTTCTTGGCTACGTTTTACCATGAGGCCAAATATCATTATGAGGAGCAACTGTAATTACAAATTTATTATCTGCAATTCCCTACCTAGGTAATGAACTAGTTAAATGATTATGAGGAGGATTTTCCGTTGACAATGCCACATTAACTCGATTCTTCGCCCTACACTTTTTATTACCTTTTATTATTGCTGCCCTAACTATAGTACACCTCCTATTTTTACACCAAACAGGTTCTAATAATCCCCTAGGATTAAAAAGAAACTTGGATAAAATCCCCTTTCACCCATACTTTTCAATTAAAGATCTAATAGGAGTTGTTATTACTATAATATTTTTTATTCTTTTAAATTTATGAGAACCACGAATTTTAGGCGATCCAGAAAATTTTATTCCAGCAAACCCCCTTGTTACTCCAGTTCATATTCAACCAGAATGATATTTCTTATTTGCTTATGCTATCTTACGATCAATCCCTAATAAATTAGGGGGAGTCATTGCAATAGTATTATCAATTTTAATTATTGTTATTCTACCATTTACTAATACATGTAAATTCCAGGGACTGAAATTTTACCCAATAAATCAAGTTCTATTTTGAAGATTGGCTTCTATTCTATTA
>LJ2_MT497032
TGAATAATTGGTGTAATTATATTATTCGTAATTATAGGAACAGCCTTTCTTGGCTACGTTTTACCATGAGGCCAAATATCATTATGAGGAGCAACTGTAATTACAAATTTATTATCTGCAATTCCCTACCTAGGTAATGAACTAGTTAAATGATTATGAGGAGGGTTTTCCGTTGACAATGCCACATTAACTCGATTCTTCGCCCTACACTTTTTATTGCCTTTTATTATTGCTGCCCTAACTATAGTACACCTCCTATTTTTACACCAAACAGGTTCTAATAACCCCCTAGGATTAAAAAGAAACTTGGATAAAATCCCCTTTCACCCATACTTTTCAATTAAAGATCTAATAGGAGTTGTTATTACTATAATATTTTTTATTCTTTTAAATTTATGAGAACCACGAATTTTAGGCGATCCAGAAAACTTTATTCCAGCAAACCCTCTTGTTACTCCAGTTCATATTCAACCAGAATGATATTTCTTATTTGCTTATGCTATTTTACGATCAATCCCTAATAAATTAGGGGGAGTCATTGCAATAGTATTATCAATTTTAATTATTGTTATTCTACCATTTACTAATACATGTAAATTCCAGGGACTGAAATTTTACCCAATAAATCAAGTTCTATTTTGAAGATTGGCTTCTATTCTATTA
>LJ3_MT497033
TGAATAATTGGTGTAATTATATTATTCGTAATTATAGGAACAGCCTTTCTTGGCTACGTTTTACCATGAGGCCAAATATCATTATGAGGAGCAACTGTAATTACAAATTTATTATCTGCAATCCCCTACCTAGGTAATGAACTAGTTAAATGATTATGAGGAGGGTTTTCCGTTGACAATGCCACATTAACTCGATTCTTCGCCCTACACTTTTTATTGCCTTTTATTATTGCTGCCCTAACTATAGTACACCTCCTATTTTTACACCAAACAGGTTCTAATAACCCCCTAGGATTAAAAAGAAACTTGGATAAAATCCCCTTTCACCCATACTTTTCAATTAAAGATCTAATAGGAGTTGTTATTACTATAATATTTTTTATTCTTTTAAATTTATGAGAACCACGAATTTTAGGCGATCCAGAAAACTTTATTCCAGCAAACCCTCTTGTTACTCCAGTTCATATTCAACCAGAATGATATTTCTTATTTGCTTATGCTATTTTACGATCAATCCCTAATAAATTAGGGGGAGTCATTGCAATAGTATTATCAATTTTAATTATTGTTATTCTACCATTTACTAATACATGTAAATTCCAGGGACTGAAATTTTACCCAATAAATCAAGTTCTATTTTGAAGATTGGCTTCTATTCTATTA
>PECH_MT497034
TGAATAATTGGTGTAATTATATTATTTGTAATTATAGGAACAGCCTTTCTTGGTTATGTTTTACCATGAGGCCAAATATCATTATGAGGAGCAACTGTAATCACAAATTTATTATCTGCAATCCCCTATCTAGGAAATGAACTAGTTAAATGATTATGAGGAGGATTCTCCGTTGATAATGCCACATTGACTCGATTCTTCGCCCTACACTTTTTATTACCTTTTATTATTGCTGCCCTAACTATAGTACACCTCTTATTTTTACACCAAACAGGTTCTAATAACCCCCTGGGATTAAAAAGAAATTTAGACAAAATCCCCTTTCACCCATATTTTTCAATTAAGGATCTAATAGGTGTTACTATTACTATAATATTCTTTATTCTTTTAAATTTATGAGAACCACGAATTTTAGGTGATCCAGAAAATTTTATTCCAGCAAACCCTCTCGTTACTCCAGTTCATATCCAACCAGAATGATATTTCTTATTTGCTTATGCTATTTTACGATCAATCCCTAATAAATTAGGAGGAGTCATTGCGATAGTATTATCAATTTTAATTATTGTTATTTTACCATTTACTAATACATGTAAATTCCAGGGACTGAAATTTTACCCAATAAATCAAGTTCTATTTTGAAGATTAGCTTCTATTCTATTA
>PECJ_MT497035
TGAATAATTGGTGTAATTATATTATTTGTAATTATAGGAACAGCCTTTCTTGGTTATGTTTTACCATGAGGCCAAATATCATTATGAGGAGCAACTGTAATCACAAATTTATTATCTGCAATCCCCTATCTAGGAAATGAACTAGTTAAATGATTATGAGGAGGATTCTCCGTTGATAATGCCACATTGACTCGATTCTTCGCCCTACACTTTTTATTACCTTTTATTATTGCTGCCCTAACTATAGTACACCTCTTATTTTTACACCAAACAGGTTCTAATAACCCCCTGGGATTAAAAAGAAATTTAGACAAAATCCCCTTTCACCCATATTTTTCAATTAAGGATCTAATAGGTGTTACTATTACTATAATATTCTTTATTCTTTTAAATTTATGAGAACCACGAATTTTAGGTGATCCAGAAAATTTTATTCCAGCAAACCCTCTCGTTACTCCAGTTCATATCCAACCAGAATGATATTTCTTATTTGCTTATGCTATTTTACGATCAATCCCTAATAAATTAGGAGGAGTCATTGCGATAGTATTATCAATTTTAATTATTGTTATTTTACCATTTACTAATACATGTAAATTCCAGGGACTGAAATTTTACCCAATAAATCAAGTTCTATTTTGAAGATTAGCTTCTATTCTATTA
>R_colombiensis_MT497036
TGAATAGTTGGTGTAATTATATTATTTGTAATTATAGGAACAGCCTTTCTAGGATATGTTTTACCGTGAGGACAAATATCACTATGAGGAGCAACTGTTATTACAAATTTATTATCTGCAATTCCTTATTTTGGAAATGAACTAGTTAAATGATTATGAGGAGGATTTTCTGTAGATAATGCTACACTAACCCGATTCTTCGCTTTACATTTTTTATTACCCTTTATTATCGCCGCCTTAACCATAGTACACTTATTATTTTTACACCAGACAGGATCTAGTAACCCAATAGGACTAAAAAGAGATTTAGATAAAATCCCCTTCCATCCATACTTTTCTATTAAAGACCTAATAGGAGTTATTATTACTATAATATTTTTTATTCTTTTAAATTTATGGGAACCCCGAATCCTAGGAGACCCAGAAAATTTCATTCCAGCAAATCCCCTTGTTACCCCAGTCCATATTCAACCAGAATGATATTTCTTATTTGCCTACGCCATTTTACGATCAATTCCTAATAAATTAGGGGGAGTTATTGCTATGGTATTTTCAATTTTAATTATTATTATTCTACCATTTACTAATACATGTAAATTCCAAGGACTAAAATTTTACCCTATAAATCAAATCTTATTTTGAAGACTAGCTTCCATTTTATTA
>R_pallescens_MT497037
TGAATAGTTGGTGTAATTATATTATTTGTAATTATAGGAACAGCCTTTCTAGGATATGTTTTACCGTGAGGGCAAATATCATTATGAGGAGCAACCGTTATTACAAACTTATTATCTGCAATTCCTTATTTTGGAAATGAACTAGTTAAATGATTATGAGGAGGGTTCTCTGTAGATAATGCCACACTAACCCGATTCTTCGCTTTACATTTTTTATTGCCCTTTATTATCGCCGCCTTAACCATGGTGCACCTATTATTTTTACACCAAACAGGATCCAATAATCCTATCGGATTAAAAAGAGATTTAGATAAAATCCCCTTCCATCCATACTTTTCTATTAAAGATCTAATAGGAGTTATTATTACTATAATATTTTTTATTCTTTTAAATTTATGGGAGCCCCGAATTCTAGGAGACCCAGAAAATTTCATTCCAGCAAATCCCCTTGTTACTCCAGTCCATATTCAACCAGAATGATACTTTTTATTTGCCTACGCTATTTTACGATCAATTCCTAATAAATTAGGAGGAGTTATTGCCATAGTATTTTCAATTCTAATTATCGTTATTCTGCCATTTACTAATAAATGTAAATTTCAAGGACTAAAATTTTACCCTGTAAACCAAGTATTATTTTGAAGACTAGCTTCTATTTTACTA
>R_pictipes_MT497038
TGAATAGTAGGTGTAATTATATTATTTGTAATTATAGGAACTGCATTCCTCGGGTATGTTTTACCCTGAGGGCAAATATCATTATGAGGAGCAACAGTCATTACAAACTTATTATCTGCGATTCCTTACCTTGGTAATGAATTAGTTAAATGATTATGAGGAGGATTTTCTGTAGATAATGCCACACTAACCCGATTTTTTGCTCTCCACTTTCTCCTACCATTTATTATTGCAGCTTTAACTATAATTCATTTATTATTTTTGCACCAAACAGGATCTAATAATCCCTTAGGACTAAAAAGAGATCTAGACAAAATTCCCTTCCACCCATACTTTTCTATTAAAGACTTAATAGGAGTTATTATTACCATAATATTTTTCATTTTATTAAATTTATGAGAACCACAAATCCTAGGAGATCCAGAAAATTTTATCCCGGCGAATCCACTTGTAACACCAGTTCATATTCAACCAGAATGATATTTTTTATTTGCTTACGCTATTTTACGATCAATTCCTAACAAATTAGGAGGGGTAATCGCTATAGTTCTTTCAATTTTAATTATCGCAATTCTCCCATTTACTAATGTATGTAAATTTCAAGGACTGAAATTTTACCCTGCAAACCAAATTCTATTCTGAACATTAACCGCCATATTATTA
