# Supplementary material for: Under pressure: phenotypic divergence and convergence associated with microhabitat adaptations in Triatominae
Source: Parasit Vectors. 2021 Apr 8;14:195. doi: 10.1186/s13071-021-04647-z (PMC8034103; doi:10.1186/s13071-021-04647-z)
Supplement: Supplementary file 6 — Additional file 6: Alignment S2. Fourteen nuclear ITS2 haplotypes found in Rhodnius ecuadoriensis from Ecuador and Peru. [file 13071_2021_4647_MOESM6_ESM.fas]

>R_ecu_H1_KT267937
TTAAAAAAAAAA-TGCCAGCAAATTTTATTATATACTTGTAATAAAATAATGCGCAATTTTTTCTCTTCTTTTATTTCTACTCTATCTTTCTTTAAAAATAGCAAGCAACAATATTTTGTATATTGAGTTTTTGCCTTGTAACTTTTTTAAAAAAGAAAAAGGAATAAGAAGAAAAATGGAAATAGTCTGTTTTTTCTATAAAAGTACATATTTTTATAGTAATTCAGCATTTTTAAATACTTTATTTTTTCCCCCC-TTTTTTTTCTTGTATTTTTACTTAATATATTTCTATAAAGCCAAATATAGTTTTTAAACAATCAATAATATTAAAATCTATAAACCTGCTTGGTGGCAATATAATTCTATTACAAGTATTATGTGGTGAAAAGAATAAATTTTTTCTTTGTTTAAATTTTTTTT-ACAATATCAAGGGAAAAGAATTTCATAAATTTTCGCTCTTTTGCCTTAGTCTTAAGCGATTATTTTTCTATTCCCTTGCTTGTAAAAAGTAAAGAAAAACTTGATCCACTAAAATAATATTTACTTGTAGATTTGCTGCTAAATTTTATGTATAAAGAAATTT-----CTTTTCTTTAATATAAATCCAGGTTAATATTATAGATTGATTATTGATATTAACTATATAGGCAAAATTATAGAATTAGTAATTTGTGTTGCAAGAAAAAAATAAATAGGGGAAAAAAACAAAAAAAAT
>R_ecu_H2_KT267938
TTAAAAAAAAA--TGCCAGCAAATTTTATTATATACTTGTAATAAAATAATGCGCAATTTTTTCTCTTCTTTTATTTCTACTCTATCTTTCTTTAAAAATAGCAAGCAACAATATTTTGTATATTGAGTTTTTGCCTTGTAACTTTTTTAAAAAAGAAAAAGGAATAAGAAGAAAAATGGAAATAGTCTGTTTTTTCTATAAAAGTACATATTTTTATAGTAATTCAGCATTTTTAAATACTTTATTTTTTCCCCCC-TTTTTTTTCTTGTATTTTTACTTAATATATTTCTATAAAGCCAAATATAGTTTTTAAACAATCAATAATATTAAAATCTATAAACCTGCTTGGTGGCAATATAATTCTATTACAAGTATTATGTGGTGAAAAGAATAAATTTCTTCTTTGTTTAAATTTTCTTT-ACAATATCAAGGGAAAAGAATTTCATAAATTTTCGCTCTTTTGCCTTAGTCTTAAGCGTTTATTTTTCTATTCCCTTGCTTGTAAAAAGTAAAGAAAAACTTGATCCACTAAAATAATATTTACTTGTAGATTTGCTGCTAAATTTTATGTATAAAGAAATTT-----CTTTTCTTTAATATAAATCCAGGTTAATATTATAGATTAATTATTGATATTAACTATATAGGCAAAATTATAGAATTAGTAATTTGTGTTGCAAGAAAAAAATAAATAGGGGAAAAAAACAAAAAAAAT
>R_ecu_H3_KT267939
TTAAAAAAAAA--TGCCAGCAAATTTTATTATATACTTGTAATAAAATAATGCGCAATTTTTTCTCTTCTTTTATTTCTACTCTATCTTTCTTTAAAAATAGCAAGCAACAATATTTTGTATATTGAGTTTTTGCCTTGTAACTTTTTTAAAAAAGAAAAAGGAATAAGAAGAAAAATGGAAATAGTCTGTTTTTTCTATAAAAGTACATATTTTTATAGTAATTCAGCATTTCTAAATACTTTATTTTTTCCCCCC-TTTTTTTTCTTGTATTTTTACTTAATATATTTCTATAAAGCCAAATATAGTTTTTAAACAATCAATAATATTAAAATCTATAAACCTGCTTGGTGGCAATATAATTCTATTACAAGTATTATGTGGTGAAAAGAATAAATTTTTTCTTTGTTTAAATTTTTTTT-ACAATATCAAGGGAAAAGAATTTCATAAATTTTCGCTCTTTTGCCTTAGTCTTAAGCGATTATTTTTCTATTCCCTTGCTTGTAAAAAGTAAAGAAAAACTTGATCCACTAAAATAATATTTACTTGTAGATTTGCTGCTAAATTTTATGTATAAAGAAATTT-----CTTTTCTTTAATATAAATCCAGGTTAATATTATAGATTAATTATTGATATTAACTATATAGGCAAAATTATAGAATTAGTAATTTGTGTTGCAAGAAAAAAATAAATAGGGGAAAAAAACAAAAAAAAT
>R_ecu_H4_KT267940
TTAAAAAAAAAAATGCCAGTAAATTTTATTATATACTTGTAATAAAATAATGCGCAATTTTTTCTCTTCTTTTATTTCTACTCTATCTTTCTTTAAAAATAGCAAGCAACAATATTTTGTATATTGAGTTTTTGCCTTGTAACTTTTTTAAAAAAGAAAAAGGAATAAGAAGAAAAATGGAAATAGTCTGTTTTTTCTATAAAAGTACATATTTTTATAGTAATTCAGCATTTTTAAATACTTTATTTTTTCCCCCC-TTTTTTTTCTTGTATTTTTACTTAATATATTTCTATAAAGCCAAATATAGTTTTTAAACAATCAATAATATTAAAATCTATAAACCTGCTTGGTGGCAATATAATTCTATTACAAGTATTATGTGGTGAAAAGAATAAATTTTTTCTTTGTTTAAATTTTTTTT-ACAATATCAAGGGAAAAGAATTTCATAAATTTTCGCTCTTTTGCCTTAGTCTTAAGCGATTATTTTTCTATTCCCTTGCTTGTAAAAAGTAAAGAAAAACTTGATCCACTAAAATAATATTTACTTGTAGATTTGCTGCTAAATTTTATGTATAAAGAAATTT-----CTTTTCTTTAATATAAATCCAGGTTAATATTATAGATTAATTATTGATATTAACTATATAGGCAAAATTATAGAATGAGTAATTTGTGTTGCAAGAAAAAAATAAATAGGGGAAAAAAACAAAAAAAAT
>R_ecu_H5_KT267941
TTAAAAAAAAAA-TGCCAGTAAATTTTATTATATACTTGTAATAAAATAATGCGCAATTTTTTCTCTTCTTTTATTTCTACTCTATCTTTCTTTAAAAATAGCAAGCAACAATATTTTGTATATTGAGTTTTTGCCTTGTAACTTTTTTAAAAAAGAAAAAGGAATAAGAAGAAAAATGGAAATAGTCTGTTTTTTCTATAAAAGTACTTATTTTTATAGTGATTCAGCATTTTTAAATACTTTATTTTTTCCCCCC-TTTTTTTTCTTGTATTTTTACTTAATATATTTCTATAAAGCCAAATATAGTTTTTAAACAATCAATAATATTAAAATCTATAAACCTGCTTGGTGGCAATATAATTCTATTACAAGTATTATGTGGTGAAAAGAATAAATTTTTTCTTTGTTTAAATTTTTTTT-ACAATATCAAGGGAAAAGAATTTCATAAATTTTCGCTCTTTTGCCTTAGTCTTAAGCGATTATTTTTCTATTCCCTTGCTTGTAAAAAGTAAAGAAAAACTTGATCCACTAAAATAATATTTACTTGTAGATTTGCTGCTAAATTTTATGTATAAAGAAATTT-----CTTTTCTTTAATATAAATCCAGGTTAATATTATAGATTAATTATTGATATTAACTATATAGGCAAAACTATAGAATGAGTAATTTGTGTTGCAAGAAAAAAATAAATAGGGGAAAAAAACAAAAAAAAT
>R_ecu_H6_KT267942
TTAAAAAAAAAA-TGCCAGTAAATTTTATTATATACTTGTAATAAAATAATGCGCAATTTTTTCTCTTCTTTTATTTCTACTCTATCTTTCTTTAAAAATAGCAAGCAACAATATTTTGTATATTGAGTTTTTGCCTTGTAACTTTTTTAAAAAAGAAAAAGGAATAAGAAGAAAAATGGAAATAGTCTGTTTTTTCTATAAAAGTACATATTTTTATAGTAATTCAGCATTTTTAAATACTTTATTTTTTCCCCCC-TTTTTTTTCTTGTATTTTTACTTAATATATTTCTATAAAGCCAAATATAGTTTTTAAACAATCAATAATATTAAAATCTATAAACCTGCTTGGTGGCAATATAATTCTATTACAAGTATTATGTGGTGAAAAGAATAAATTTTTTCTTTGTTTAAATTTTTTTT-ACAATATCAAGGGAAAAGAATTTCATAAATTTTCGCTCTTTTGCCTTAGTCTTAAGCGATTATTTTTCTATTCCCTTGCTTGTAAAAAGTAAAGAAAAACTTGATCCACTAAAATAATATTTACTTGTAGATTTGCTGCTAAATTTTATGTATAAAGAAATTT-----CTTTTCTTTAATATAAATCCAGGTTAATATTATAGATTAATTATTGATATTAACTATATAGGCAAAATTATAGAATTAGTAATTTGTGTTGCAAGAAAAAAATAAATAGGGGAAAAAAACAAAAAAAAT
>R_ecu_H7_KT267943
TTAAAAAAAAA--TGCCAGTAAATTTTATTATATACTTGTAATAAAATAATGCGCAATTTTTTCTCTTCTTTTATTTCTACTCTATCTTTCTTTAAAAATAGCAAGCAACAATATTTTGTATATTGAGTTTTTGCCTTGTAACTTTTTTAAAAAAGAAAAAGGAATAAGAAGAAAAATGGTAATAGTCTGTTTTTTCTATAAAAGTACATATTTTTATAGTAATTCAGCATTTTTAAATACTTTATTTTTTCCCCCC-TTTTTTTTCTTGTATTTTTACTTAATATATTTCTATAAAGCCAAATATAGTTTTTAAACAATCAATAATATTAAAATCTATAAACCTGCTTGGTGGCAATATAATTCTATTACAAGTATTATGTGGTGAAAAGAATAAATTTTTTCTTTGTTTAAATTTTTTTT-ACAATATCAAGGGAAAAGAATTTCATAAATTTTCGCTCTTTTGCCTTAGTCTTAAGCGATTATTTTTCTATTCCCTTGCTTGTAAAAAGTAAAGAAAAACTTGATCCACTAAAATAATATTTACTTGTAGATTTGCTGCTAAATTTTATGTATAAAGAAATTT-----CTTTTCTTTAATATAAATCCAGGTTAATATTATAGATTAATTATTGATATTAACTATATAGGCAAAATTATAGAATGAGTAATTTGTGTTGCAAGAAAAAAATAAATAGGGGAAAAAAACAAAAAAAAT
>R_ecu_H8_KT267944
TTAAAAAAAA---TGCCAGCAAATTTTATTATATACTTGTAATAAAATAATGCGCAATTTTTTCTCTTCTTTTATTTCTACTCTATCTTTCTTTAAAAATAGCAAGCAACAATATTTTGTATATTGAGTTTTTGCCTTGTAACTTTTTTAAAAAAGAAAAAGGAATAAGAAGAAAAATGGAAATAGTCTGTTTTTTCTATAAAAGTACATATTTTTATAGTAATTCAGCATTTTTAAATACTTTATTTTTTCCCCCC-TTTTTTTTCTTGTATTTTTACTTAATATATTTCTATAAAGCCAAATATAGTTTTTAAACAATCAATAATATTAAAATCTATAAACCTGCTTGGTGGCAATATAATTCTATTACAAGTATTATGTGGTGAAAAGAATAAATTTTTTCTTTGTTTAAATTTTTTTTTACAATATCAAGGGAAAAGAATTTCATAAATTTTCGCTCTTTTGCCTTAGTCTTAAGCGATTATTTTTCTATTCCCTTGCTTGTAAAAAGTAAAGAAAAACTTGATCCACTAAAATAATATTTACTTGTAGATTTGCTGCTAAATTTTATGTATAAAGAAATTT-----CTTTTCTTTAATATAAATCCAGGTTAATATTATAGATTGATTATTGAT-TTAACTATATAGGCAAAATTATAGAATGAGTAATTTGTGTTGCAAGAAAAAAATAAAT-GGGGGAAAAAACAAAA-AAAT
>R_ecu_H9_KT267945
TTAAAAAAAAAA-TGCCAGTAAATTTTATTATATACTTGTAATAAAATAATGCGCAATTTTTTCTCTTCTTTTATTTCTACTCTATCTTTCTTTAAAAATAGCAAGCAACGATATTTTGTATATTGAGTTTTTGCCTTGTAACTTTTTTAAAAAAGAAAAAGGAATAAGAAGAAAAATGGAAATAGTCTGTTTTTTCTATAAAAGTACATATTTTTATAGTAATTCAGCATTTTTAAATACTTTATTTTTTCCCCCC-TTTTTTTTCTTGTATTTTTACTTAATATATTTCTATAAAGCCAAATATAGTTTTTAAACAATCAATAATATTAAAATCTATAAACCTGCTTGGTGGCAATATAATTCTATTACAAGTATTATGTGGTGAAAAGAATAAATTTTTTCTTTGTTTAAATTTTTTTT-ACAATATCAAGGGAAAAGAATTTCATAAATTTTCGCTCTTTTGCCTTAGTCTTAAGCGATTATTTTTCTATTCCCTTGCTTGTAAAAAGTAAAGAAAAACTTGATCCACTAAAATAATATTTACTTGTAGATTTGCTGCTAAATTTTATGTATAAAGAAATTT-----CTTTTCTTTAATATAAATCCAGGTTAATATTATAGATTAATTATTGATATTAACTATATAGGCAAAATTATAGAATGAGTAATTTGTGTTGCAAGAAAAAAATAAATAGGGGAAAAAAACAAAAAAAAT
>R_ecu_H10_KT267946
TTAAAAAAAA---TGCCAGCAAATTTTATTATATACTTGTAATAAAATAATGCGCAATTTTTTCTCTTCTTTTATTTCTACTCTATCTTTCTTTAAAAATAGCAAGCAACAATATTTTGTATATTGAGTTTTTGCCTT-TAACTTTTTTAAAAAAGAAAA-GGAATAAGAAGAAAAATGGAAATAGTCTGTTTTTTCTATAAAAGTACATATTTTTATAGTAATTCAGCATTTTTAAATACTTTATTTTTTCCCCCCCTTTTTTTTCTTGTATTTTTACTTAATATATTTCTATAAAGCCAAATATAGTTTTTAAACAATCAATAATATTAAAATCTATAAACCTGCTTGGTGGCAATATAATTCTATTACAAGTATTATGTGGTGAAAAGAATAAATTTTTTCTTTGTTTAAATTTTTTTT-ACAATATCAAGGGAAAAGAATTTCATAAATTTTCGCTCTTTTGCCTTAGTCTTAAGCGATTATTTTTCTATTCCCTTGCTTGTAAAAAGTAAAGAAAAACTTGATCCACTAAAATAATATTTACTTGTAGATTTGCTGCTAAACTTTATGTATAAAGAAATTT-----CTTTTCTTTAATATAAATCCAGGTTAATATTATAGATTAATTATTGAT-TTAACTATATAGGCAAAATTATAGAATGAGTAATTTGTGTTGCAAGAAAAAAATAAAT-GGGGGAAAAAACAAAA-AAAT
>R_ecu_H11_KT267947
TTAAAAAAAA---TGCCAGCAAATTTTATTATATACTTGTAATAAAATAATGCGCAATTTTTTCTCTTCTTTTATTTCTACTCTATCTTTCTTTAAAAATAGCAAGCAACAATATTTTGTATATTGAGCTTTTGCCTTGTAACTTTTTTAAAAAAGAAAAAGGAATAAGAAGAGAAATGGAAATAGTCTGTTTTTTCTATAAAAGTACATATTTTTATAGTAATTCAGCATTTTTAAATACTTTATTTTTTCCCCCC-TTTTTTTTCTTGTATTTTTACTTAATATATTTCTATAAAGCCAAATATAGTTTTTAAACAATCAATAATATTAAAATCTATAAACCTGCTTGGTGGCAATATAATTCTATTACAAGTATTATGTGGTGAAAAGAATAAATTTTTTCTTTGTTTAAATTTTTTTT-ACAATATCAAGGGAAAAGAATTTCATAAATTTTCGCTCTTTTGCCTTAGTCTTAAGCGATTGTTTTTCTATTCCCTTGCTTGTAAAAAGTAAAGAAAAACTTGATCCACTAAAATAATATTTACTTGTAGATTTGCTGCTAAATTTTATGTATAAAGAAATTT-----CTTTTCTTTAATATAAATCCAGGTTAATATTATAGATTAATTATTGAT-TTAACTATATAGGCAAAATTATAGAATGAGTAATTTGTGTTGCAAGAAAAAAATAAAT-GGGGGAAAAAACAAAA-AAAT
>R_ecu_H12_KT267948
TTAAAAAAAAA--TGCCAGCAAATTTTATTATATACTTGTAATAAAATAATGCG-AATTTTTTCTCTTCTTTTATTTCTACTCTATCTTTCTTTAAAAATAGCAAGCAACAATATTTTGTATATTGAGTTTTTGCCTTGTAACTTTTTTAAAAAAGAAAAAGGAATAAGAAGAAAAATGGAAATAGTCTGTTTTTTCTATAAAAGTACATATTTTTATAGTAATTCAGCATTTTTAAATACTTTATTTTTTTCCCCC-TTTTTTTTCTTGTATTTTTACTTAATATATTTCTATAAAGCCAAATATAGTTTTTAAACAATCAATAATATTAAAATCTATAAACCTGCTTGGTGGCAATATAATTCTATTACAAGTATTATGTGGTGAAAAGAATAAATTTTTTCTTTGTTTAAATTTTTTTT-ACAATATCAAGGGAAAAGAATTTCATAAATTTTCGCTCTTTTGCCTTAGTCTTAAGCGATTATTTTTCTATTCCCTTGCTTGTAAAAAGTAAAGAAAAACTTGATCCACTAAAATAATATTTACTTGTAGATTTGCTGCTAAATTTTATGTATAAAGAAATTTTTTTACTTTTCTTTAATATAAATCCAGGTTAATATTATAGATTAATTATTGATATTAACTATATAGGCAAAATTATAGAATGAGTAATTTGTGTTGCAAGAAAAAAATAAATAGGGGAAAAAAACAAAAAAAAT
>R_ecu_H13_KT267949
TTAAAAAAAAAA-TGCCAGTAAATTTTATTATATACTTGTAATAAAATAATGCGCAATTTTTTCTCTTCTTTTATTTCTACTCTATCTTTCTTTAAAAATAGCAAGCAACAATATTTTGTATATTGAGTTTTTGCCTTGTAACTTTTTTAAAAAAGAAAAAGGAATAAGAAGAAAAATGGAAATAGTCTGTTTTTTCTATAAAAGTACATATTTTTATAGTAATTCAGCATTTTTAAATACTTTATTTTTTCCCCCC-TTTTTTTTCTTGTATTTTTACTTAATATATTTCTATAAAGCCAAATATAGTTTTTAAACAATCAATAATATTAAAATCTATAAACCTGCTTGGTGGCAATATAATTCTATTACAAGTATTATGTGGTGAAAAGAATAAATTTTTTCTTTGTTTAAATTTTTTTT-ACAATATCAAGGGAAAAGAATTTCATAAATTTTCGCTCTTTTGCCTTAGTCTTAAGCGATTATTTTTCTATTCCCTTGCTTGTAAAAAGTAAAGAAAAACTTGATCCACTAAAATAATATTTACTTGTAGATTTGCTGCTAAATTTTATGTATAAAGAAATTT-----CTTTTCTTTAATATAAATCCAGGTTAATATTATAGATTAATTATTGATATTAACTATATAGGCAAAATTATAGAATGAGTAATTTGTGTTGCAAGAAAAAAATAAATAGGGGAAAAAAACAAAAAAAAT
>R_ecu_H14_KT267950
TTAAAAAAAA---TGCCAGCAAATTTTATTATATACTTGTAATAAAATAATGCGCAATTTTTTCTCTTCTTTTATTTCTACTCTATCTTTCTTTAAAAATAGCAAGCAACAATATTTTGTATATTGAGTTTTTGCCTTGTAACTTTTTTAAAAAAGAAAAAGGAATAAGAAGAAAAATGGAAATAGTCTGTTTTTTCTATAAAAGTACATATTTTTATAGTAATTCAGCATTTTTAAATACTTTATTTTTTCCCCCCCTTTTTTTTCTTGTATTTTTACTTAATATATTTCTATAAAGCCAAATATAGTTTTTAAACAATCAATAATATTAAAATCTATAAACCTGCTTGGTGGCAATATAATTCTATTACAAGTATTATGTGGTGAAAAGAATAAATTTTTTCTTTGTTTAAATTTTTTTT-ACAATATCAAGGGAAAAGAATTTCATAAATTTTCGCTCTTTTGCCTTAGTCTTAAGCGATTATTTTTCTATTCCCTTGCTTGTAAAAAGTAAAGAAAAACTTGATCCACTAAAATAATATTTACTTGTAGATTTGCTGCTAAATTTTATGTATAAAGAAATTT-----CTTTTCTTTAATATAAATCCAGGTTAATATTATAGATTAATTATTGAT-TTAACTATATAGGCAAAATTATAGAATGAGTAATTTGTGTTGCAAGAAAAAAATAAAT-GGGGGAAAAAACAAAA-AAAT
