# Supplementary material for: Under pressure: phenotypic divergence and convergence associated with microhabitat adaptations in Triatominae
Source: Parasit Vectors. 2021 Apr 8;14:195. doi: 10.1186/s13071-021-04647-z (PMC8034103; doi:10.1186/s13071-021-04647-z)
Supplement: Supplementary file 7 — Additional file 7: Alignment S3. Nuclear ITS2 haplotypes in Rhodnius ecuadoriensis from Ecuador and Peru, plus outgroup species (R. colombiensis, R. pallescens and R. pictipes). [file 13071_2021_4647_MOESM7_ESM.fas]

>R_ecu_H1_KT267937
TTAAAAAAAAAA-T-GCCAGCAAATTTT-ATTATAT----ACTT--GTAATAAAATAAT------GCGCAA--TTTTTTCTCTTCTTTT----ATTT-CTACTCT-ATCTTTCTTTAAAAATA------GCAAGCAACAATATTTTGTATATTG-AG--TTTTTGCCTT-GTAACTTTTTT---AAAAAAGAAAAA-GGAATA--AGAAGAAAAATGGAAA-TAGT--CTGTTTTTT---CTATAAAAGTACA------TATTTTTATAGT-AATTCAGCAT--TTTTAAATACTT---TATTTTTTCCCCCC-TTTTTTTT------CTTGT-ATTTTTACTTAATATATTTCTATAAAGCCAAA-TATAGTTTT-TAAACAATCAATAATATTAAAATCTA---TA-AACCTGCTT----------GGTGGCAATATAATTCTATT-ACAAGTATT-ATGTGGTG-------AAAAGAAT-AAATTTTTTCTTTGTT--TAAATTTTTTTT-ACAATAT-C-AAGGGAAAAGAA--TTTCATAAATTTTCGCTCTTTTGCCTTAGTCTTAAGCGA-TTATTTTTCT-ATTCCCTTGCTTGTAAAAA---GTAAAGAAAAA---------CTTGATCCACTAAAATAATA------TTTACTTGT---AGATTT-----GCTGCT---------AAATTT----TATGTATAAAGAAA-----------TTT-----CTTTTC-TTTAATATA-AATCCAGGTTAATATTATAGATTGATT-ATTGATA-TTAACTATATA-GGCAAAATTATAGAAT--TAGTAA-TTTGTGTTGCAA-GAAAAAAA----TAAAT-AGGGGAAAAAAACAAAAA---------AAAT
>R_ecu_H2_KT267938
TTAAAAAAAAA--T-GCCAGCAAATTTT-ATTATAT----ACTT--GTAATAAAATAAT------GCGCAA--TTTTTTCTCTTCTTTT----ATTT-CTACTCT-ATCTTTCTTTAAAAATA------GCAAGCAACAATATTTTGTATATTG-AG--TTTTTGCCTT-GTAACTTTTTT---AAAAAAGAAAAA-GGAATA--AGAAGAAAAATGGAAA-TAGT--CTGTTTTTT---CTATAAAAGTACA------TATTTTTATAGT-AATTCAGCAT--TTTTAAATACTT---TATTTTTTCCCCCC-TTTTTTTT------CTTGT-ATTTTTACTTAATATATTTCTATAAAGCCAAA-TATAGTTTT-TAAACAATCAATAATATTAAAATCTA---TA-AACCTGCTT----------GGTGGCAATATAATTCTATT-ACAAGTATT-ATGTGGTG-------AAAAGAAT-AAATTTCTTCTTTGTT--TAAATTTTCTTT-ACAATAT-C-AAGGGAAAAGAA--TTTCATAAATTTTCGCTCTTTTGCCTTAGTCTTAAGCGT-TTATTTTTCT-ATTCCCTTGCTTGTAAAAA---GTAAAGAAAAA---------CTTGATCCACTAAAATAATA------TTTACTTGT---AGATTT-----GCTGCT---------AAATTT----TATGTATAAAGAAA-----------TTT-----CTTTTC-TTTAATATA-AATCCAGGTTAATATTATAGATTAATT-ATTGATA-TTAACTATATA-GGCAAAATTATAGAAT--TAGTAA-TTTGTGTTGCAA-GAAAAAAA----TAAAT-AGGGGAAAAAAACAAAAA---------AAAT
>R_ecu_H3_KT267939
TTAAAAAAAAA--T-GCCAGCAAATTTT-ATTATAT----ACTT--GTAATAAAATAAT------GCGCAA--TTTTTTCTCTTCTTTT----ATTT-CTACTCT-ATCTTTCTTTAAAAATA------GCAAGCAACAATATTTTGTATATTG-AG--TTTTTGCCTT-GTAACTTTTTT---AAAAAAGAAAAA-GGAATA--AGAAGAAAAATGGAAA-TAGT--CTGTTTTTT---CTATAAAAGTACA------TATTTTTATAGT-AATTCAGCAT--TTCTAAATACTT---TATTTTTTCCCCCC-TTTTTTTT------CTTGT-ATTTTTACTTAATATATTTCTATAAAGCCAAA-TATAGTTTT-TAAACAATCAATAATATTAAAATCTA---TA-AACCTGCTT----------GGTGGCAATATAATTCTATT-ACAAGTATT-ATGTGGTG-------AAAAGAAT-AAATTTTTTCTTTGTT--TAAATTTTTTTT-ACAATAT-C-AAGGGAAAAGAA--TTTCATAAATTTTCGCTCTTTTGCCTTAGTCTTAAGCGA-TTATTTTTCT-ATTCCCTTGCTTGTAAAAA---GTAAAGAAAAA---------CTTGATCCACTAAAATAATA------TTTACTTGT---AGATTT-----GCTGCT---------AAATTT----TATGTATAAAGAAA-----------TTT-----CTTTTC-TTTAATATA-AATCCAGGTTAATATTATAGATTAATT-ATTGATA-TTAACTATATA-GGCAAAATTATAGAAT--TAGTAA-TTTGTGTTGCAA-GAAAAAAA----TAAAT-AGGGGAAAAAAACAAAAA---------AAAT
>R_ecu_H4_KT267940
TTAAAAAAAAAAAT-GCCAGTAAATTTT-ATTATAT----ACTT--GTAATAAAATAAT------GCGCAA--TTTTTTCTCTTCTTTT----ATTT-CTACTCT-ATCTTTCTTTAAAAATA------GCAAGCAACAATATTTTGTATATTG-AG--TTTTTGCCTT-GTAACTTTTTT---AAAAAAGAAAAA-GGAATA--AGAAGAAAAATGGAAA-TAGT--CTGTTTTTT---CTATAAAAGTACA------TATTTTTATAGT-AATTCAGCAT--TTTTAAATACTT---TATTTTTTCCCCCC-TTTTTTTT------CTTGT-ATTTTTACTTAATATATTTCTATAAAGCCAAA-TATAGTTTT-TAAACAATCAATAATATTAAAATCTA---TA-AACCTGCTT----------GGTGGCAATATAATTCTATT-ACAAGTATT-ATGTGGTG-------AAAAGAAT-AAATTTTTTCTTTGTT--TAAATTTTTTTT-ACAATAT-C-AAGGGAAAAGAA--TTTCATAAATTTTCGCTCTTTTGCCTTAGTCTTAAGCGA-TTATTTTTCT-ATTCCCTTGCTTGTAAAAA---GTAAAGAAAAA---------CTTGATCCACTAAAATAATA------TTTACTTGT---AGATTT-----GCTGCT---------AAATTT----TATGTATAAAGAAA-----------TTT-----CTTTTC-TTTAATATA-AATCCAGGTTAATATTATAGATTAATT-ATTGATA-TTAACTATATA-GGCAAAATTATAGAAT--GAGTAA-TTTGTGTTGCAA-GAAAAAAA----TAAAT-AGGGGAAAAAAACAAAAA---------AAAT
>R_ecu_H5_KT267941
TTAAAAAAAAAA-T-GCCAGTAAATTTT-ATTATAT----ACTT--GTAATAAAATAAT------GCGCAA--TTTTTTCTCTTCTTTT----ATTT-CTACTCT-ATCTTTCTTTAAAAATA------GCAAGCAACAATATTTTGTATATTG-AG--TTTTTGCCTT-GTAACTTTTTT---AAAAAAGAAAAA-GGAATA--AGAAGAAAAATGGAAA-TAGT--CTGTTTTTT---CTATAAAAGTACT------TATTTTTATAGT-GATTCAGCAT--TTTTAAATACTT---TATTTTTTCCCCCC-TTTTTTTT------CTTGT-ATTTTTACTTAATATATTTCTATAAAGCCAAA-TATAGTTTT-TAAACAATCAATAATATTAAAATCTA---TA-AACCTGCTT----------GGTGGCAATATAATTCTATT-ACAAGTATT-ATGTGGTG-------AAAAGAAT-AAATTTTTTCTTTGTT--TAAATTTTTTTT-ACAATAT-C-AAGGGAAAAGAA--TTTCATAAATTTTCGCTCTTTTGCCTTAGTCTTAAGCGA-TTATTTTTCT-ATTCCCTTGCTTGTAAAAA---GTAAAGAAAAA---------CTTGATCCACTAAAATAATA------TTTACTTGT---AGATTT-----GCTGCT---------AAATTT----TATGTATAAAGAAA-----------TTT-----CTTTTC-TTTAATATA-AATCCAGGTTAATATTATAGATTAATT-ATTGATA-TTAACTATATA-GGCAAAACTATAGAAT--GAGTAA-TTTGTGTTGCAA-GAAAAAAA----TAAAT-AGGGGAAAAAAACAAAAA---------AAAT
>R_ecu_H6_KT267942
TTAAAAAAAAAA-T-GCCAGTAAATTTT-ATTATAT----ACTT--GTAATAAAATAAT------GCGCAA--TTTTTTCTCTTCTTTT----ATTT-CTACTCT-ATCTTTCTTTAAAAATA------GCAAGCAACAATATTTTGTATATTG-AG--TTTTTGCCTT-GTAACTTTTTT---AAAAAAGAAAAA-GGAATA--AGAAGAAAAATGGAAA-TAGT--CTGTTTTTT---CTATAAAAGTACA------TATTTTTATAGT-AATTCAGCAT--TTTTAAATACTT---TATTTTTTCCCCCC-TTTTTTTT------CTTGT-ATTTTTACTTAATATATTTCTATAAAGCCAAA-TATAGTTTT-TAAACAATCAATAATATTAAAATCTA---TA-AACCTGCTT----------GGTGGCAATATAATTCTATT-ACAAGTATT-ATGTGGTG-------AAAAGAAT-AAATTTTTTCTTTGTT--TAAATTTTTTTT-ACAATAT-C-AAGGGAAAAGAA--TTTCATAAATTTTCGCTCTTTTGCCTTAGTCTTAAGCGA-TTATTTTTCT-ATTCCCTTGCTTGTAAAAA---GTAAAGAAAAA---------CTTGATCCACTAAAATAATA------TTTACTTGT---AGATTT-----GCTGCT---------AAATTT----TATGTATAAAGAAA-----------TTT-----CTTTTC-TTTAATATA-AATCCAGGTTAATATTATAGATTAATT-ATTGATA-TTAACTATATA-GGCAAAATTATAGAAT--TAGTAA-TTTGTGTTGCAA-GAAAAAAA----TAAAT-AGGGGAAAAAAACAAAAA---------AAAT
>R_ecu_H7_KT267943
TTAAAAAAAAA--T-GCCAGTAAATTTT-ATTATAT----ACTT--GTAATAAAATAAT------GCGCAA--TTTTTTCTCTTCTTTT----ATTT-CTACTCT-ATCTTTCTTTAAAAATA------GCAAGCAACAATATTTTGTATATTG-AG--TTTTTGCCTT-GTAACTTTTTT---AAAAAAGAAAAA-GGAATA--AGAAGAAAAATGGTAA-TAGT--CTGTTTTTT---CTATAAAAGTACA------TATTTTTATAGT-AATTCAGCAT--TTTTAAATACTT---TATTTTTTCCCCCC-TTTTTTTT------CTTGT-ATTTTTACTTAATATATTTCTATAAAGCCAAA-TATAGTTTT-TAAACAATCAATAATATTAAAATCTA---TA-AACCTGCTT----------GGTGGCAATATAATTCTATT-ACAAGTATT-ATGTGGTG-------AAAAGAAT-AAATTTTTTCTTTGTT--TAAATTTTTTTT-ACAATAT-C-AAGGGAAAAGAA--TTTCATAAATTTTCGCTCTTTTGCCTTAGTCTTAAGCGA-TTATTTTTCT-ATTCCCTTGCTTGTAAAAA---GTAAAGAAAAA---------CTTGATCCACTAAAATAATA------TTTACTTGT---AGATTT-----GCTGCT---------AAATTT----TATGTATAAAGAAA-----------TTT-----CTTTTC-TTTAATATA-AATCCAGGTTAATATTATAGATTAATT-ATTGATA-TTAACTATATA-GGCAAAATTATAGAAT--GAGTAA-TTTGTGTTGCAA-GAAAAAAA----TAAAT-AGGGGAAAAAAACAAAAA---------AAAT
>R_ecu_H8_KT267944
TTAAAAAAAA---T-GCCAGCAAATTTT-ATTATAT----ACTT--GTAATAAAATAAT------GCGCAA--TTTTTTCTCTTCTTTT----ATTT-CTACTCT-ATCTTTCTTTAAAAATA------GCAAGCAACAATATTTTGTATATTG-AG--TTTTTGCCTT-GTAACTTTTTT---AAAAAAGAAAAA-GGAATA--AGAAGAAAAATGGAAA-TAGT--CTGTTTTTT---CTATAAAAGTACA------TATTTTTATAGT-AATTCAGCAT--TTTTAAATACTT---TATTTTTTCCCCCC-TTTTTTTT------CTTGT-ATTTTTACTTAATATATTTCTATAAAGCCAAA-TATAGTTTT-TAAACAATCAATAATATTAAAATCTA---TA-AACCTGCTT----------GGTGGCAATATAATTCTATT-ACAAGTATT-ATGTGGTG-------AAAAGAAT-AAATTTTTTCTTTGTT--TAAATTTTTTTTTACAATAT-C-AAGGGAAAAGAA--TTTCATAAATTTTCGCTCTTTTGCCTTAGTCTTAAGCGA-TTATTTTTCT-ATTCCCTTGCTTGTAAAAA---GTAAAGAAAAA---------CTTGATCCACTAAAATAATA------TTTACTTGT---AGATTT-----GCTGCT---------AAATTT----TATGTATAAAGAAA-----------TTT-----CTTTTC-TTTAATATA-AATCCAGGTTAATATTATAGATTGATT-ATTGAT--TTAACTATATA-GGCAAAATTATAGAAT--GAGTAA-TTTGTGTTGCAA-GAAAAAAA----TAAAT--GGGGGAAAAAACAAAA----------AAAT
>R_ecu_H9_KT267945
TTAAAAAAAAAA-T-GCCAGTAAATTTT-ATTATAT----ACTT--GTAATAAAATAAT------GCGCAA--TTTTTTCTCTTCTTTT----ATTT-CTACTCT-ATCTTTCTTTAAAAATA------GCAAGCAACGATATTTTGTATATTG-AG--TTTTTGCCTT-GTAACTTTTTT---AAAAAAGAAAAA-GGAATA--AGAAGAAAAATGGAAA-TAGT--CTGTTTTTT---CTATAAAAGTACA------TATTTTTATAGT-AATTCAGCAT--TTTTAAATACTT---TATTTTTTCCCCCC-TTTTTTTT------CTTGT-ATTTTTACTTAATATATTTCTATAAAGCCAAA-TATAGTTTT-TAAACAATCAATAATATTAAAATCTA---TA-AACCTGCTT----------GGTGGCAATATAATTCTATT-ACAAGTATT-ATGTGGTG-------AAAAGAAT-AAATTTTTTCTTTGTT--TAAATTTTTTTT-ACAATAT-C-AAGGGAAAAGAA--TTTCATAAATTTTCGCTCTTTTGCCTTAGTCTTAAGCGA-TTATTTTTCT-ATTCCCTTGCTTGTAAAAA---GTAAAGAAAAA---------CTTGATCCACTAAAATAATA------TTTACTTGT---AGATTT-----GCTGCT---------AAATTT----TATGTATAAAGAAA-----------TTT-----CTTTTC-TTTAATATA-AATCCAGGTTAATATTATAGATTAATT-ATTGATA-TTAACTATATA-GGCAAAATTATAGAAT--GAGTAA-TTTGTGTTGCAA-GAAAAAAA----TAAAT-AGGGGAAAAAAACAAAAA---------AAAT
>R_ecu_H10_KT267946
TTAAAAAAAA---T-GCCAGCAAATTTT-ATTATAT----ACTT--GTAATAAAATAAT------GCGCAA--TTTTTTCTCTTCTTTT----ATTT-CTACTCT-ATCTTTCTTTAAAAATA------GCAAGCAACAATATTTTGTATATTG-AG--TTTTTGCCTT--TAACTTTTTT---AAAAAAGAAAA--GGAATA--AGAAGAAAAATGGAAA-TAGT--CTGTTTTTT---CTATAAAAGTACA------TATTTTTATAGT-AATTCAGCAT--TTTTAAATACTT---TATTTTTTCCCCCCCTTTTTTTT------CTTGT-ATTTTTACTTAATATATTTCTATAAAGCCAAA-TATAGTTTT-TAAACAATCAATAATATTAAAATCTA---TA-AACCTGCTT----------GGTGGCAATATAATTCTATT-ACAAGTATT-ATGTGGTG-------AAAAGAAT-AAATTTTTTCTTTGTT--TAAATTTTTTTT-ACAATAT-C-AAGGGAAAAGAA--TTTCATAAATTTTCGCTCTTTTGCCTTAGTCTTAAGCGA-TTATTTTTCT-ATTCCCTTGCTTGTAAAAA---GTAAAGAAAAA---------CTTGATCCACTAAAATAATA------TTTACTTGT---AGATTT-----GCTGCT---------AAACTT----TATGTATAAAGAAA-----------TTT-----CTTTTC-TTTAATATA-AATCCAGGTTAATATTATAGATTAATT-ATTGAT--TTAACTATATA-GGCAAAATTATAGAAT--GAGTAA-TTTGTGTTGCAA-GAAAAAAA----TAAAT--GGGGGAAAAAACAAAA----------AAAT
>R_ecu_H11_KT267947
TTAAAAAAAA---T-GCCAGCAAATTTT-ATTATAT----ACTT--GTAATAAAATAAT------GCGCAA--TTTTTTCTCTTCTTTT----ATTT-CTACTCT-ATCTTTCTTTAAAAATA------GCAAGCAACAATATTTTGTATATTG-AG--CTTTTGCCTT-GTAACTTTTTT---AAAAAAGAAAAA-GGAATA--AGAAGAGAAATGGAAA-TAGT--CTGTTTTTT---CTATAAAAGTACA------TATTTTTATAGT-AATTCAGCAT--TTTTAAATACTT---TATTTTTTCCCCCC-TTTTTTTT------CTTGT-ATTTTTACTTAATATATTTCTATAAAGCCAAA-TATAGTTTT-TAAACAATCAATAATATTAAAATCTA---TA-AACCTGCTT----------GGTGGCAATATAATTCTATT-ACAAGTATT-ATGTGGTG-------AAAAGAAT-AAATTTTTTCTTTGTT--TAAATTTTTTTT-ACAATAT-C-AAGGGAAAAGAA--TTTCATAAATTTTCGCTCTTTTGCCTTAGTCTTAAGCGA-TTGTTTTTCT-ATTCCCTTGCTTGTAAAAA---GTAAAGAAAAA---------CTTGATCCACTAAAATAATA------TTTACTTGT---AGATTT-----GCTGCT---------AAATTT----TATGTATAAAGAAA-----------TTT-----CTTTTC-TTTAATATA-AATCCAGGTTAATATTATAGATTAATT-ATTGAT--TTAACTATATA-GGCAAAATTATAGAAT--GAGTAA-TTTGTGTTGCAA-GAAAAAAA----TAAAT--GGGGGAAAAAACAAAA----------AAAT
>R_ecu_H12_KT267948
TTAAAAAAAAA--T-GCCAGCAAATTTT-ATTATAT----ACTT--GTAATAAAATAAT------GCG-AA--TTTTTTCTCTTCTTTT----ATTT-CTACTCT-ATCTTTCTTTAAAAATA------GCAAGCAACAATATTTTGTATATTG-AG--TTTTTGCCTT-GTAACTTTTTT---AAAAAAGAAAAA-GGAATA--AGAAGAAAAATGGAAA-TAGT--CTGTTTTTT---CTATAAAAGTACA------TATTTTTATAGT-AATTCAGCAT--TTTTAAATACTT---TATTTTTTTCCCCC-TTTTTTTT------CTTGT-ATTTTTACTTAATATATTTCTATAAAGCCAAA-TATAGTTTT-TAAACAATCAATAATATTAAAATCTA---TA-AACCTGCTT----------GGTGGCAATATAATTCTATT-ACAAGTATT-ATGTGGTG-------AAAAGAAT-AAATTTTTTCTTTGTT--TAAATTTTTTTT-ACAATAT-C-AAGGGAAAAGAA--TTTCATAAATTTTCGCTCTTTTGCCTTAGTCTTAAGCGA-TTATTTTTCT-ATTCCCTTGCTTGTAAAAA---GTAAAGAAAAA---------CTTGATCCACTAAAATAATA------TTTACTTGT---AGATTT-----GCTGCT---------AAATTT----TATGTATAAAGAAA-----------TTTTTTTACTTTTC-TTTAATATA-AATCCAGGTTAATATTATAGATTAATT-ATTGATA-TTAACTATATA-GGCAAAATTATAGAAT--GAGTAA-TTTGTGTTGCAA-GAAAAAAA----TAAAT-AGGGGAAAAAAACAAAAA---------AAAT
>R_ecu_H13_KT267949
TTAAAAAAAAAA-T-GCCAGTAAATTTT-ATTATAT----ACTT--GTAATAAAATAAT------GCGCAA--TTTTTTCTCTTCTTTT----ATTT-CTACTCT-ATCTTTCTTTAAAAATA------GCAAGCAACAATATTTTGTATATTG-AG--TTTTTGCCTT-GTAACTTTTTT---AAAAAAGAAAAA-GGAATA--AGAAGAAAAATGGAAA-TAGT--CTGTTTTTT---CTATAAAAGTACA------TATTTTTATAGT-AATTCAGCAT--TTTTAAATACTT---TATTTTTTCCCCCC-TTTTTTTT------CTTGT-ATTTTTACTTAATATATTTCTATAAAGCCAAA-TATAGTTTT-TAAACAATCAATAATATTAAAATCTA---TA-AACCTGCTT----------GGTGGCAATATAATTCTATT-ACAAGTATT-ATGTGGTG-------AAAAGAAT-AAATTTTTTCTTTGTT--TAAATTTTTTTT-ACAATAT-C-AAGGGAAAAGAA--TTTCATAAATTTTCGCTCTTTTGCCTTAGTCTTAAGCGA-TTATTTTTCT-ATTCCCTTGCTTGTAAAAA---GTAAAGAAAAA---------CTTGATCCACTAAAATAATA------TTTACTTGT---AGATTT-----GCTGCT---------AAATTT----TATGTATAAAGAAA-----------TTT-----CTTTTC-TTTAATATA-AATCCAGGTTAATATTATAGATTAATT-ATTGATA-TTAACTATATA-GGCAAAATTATAGAAT--GAGTAA-TTTGTGTTGCAA-GAAAAAAA----TAAAT-AGGGGAAAAAAACAAAAA---------AAAT
>R_ecu_H14_KT267950
TTAAAAAAAA---T-GCCAGCAAATTTT-ATTATAT----ACTT--GTAATAAAATAAT------GCGCAA--TTTTTTCTCTTCTTTT----ATTT-CTACTCT-ATCTTTCTTTAAAAATA------GCAAGCAACAATATTTTGTATATTG-AG--TTTTTGCCTT-GTAACTTTTTT---AAAAAAGAAAAA-GGAATA--AGAAGAAAAATGGAAA-TAGT--CTGTTTTTT---CTATAAAAGTACA------TATTTTTATAGT-AATTCAGCAT--TTTTAAATACTT---TATTTTTTCCCCCCCTTTTTTTT------CTTGT-ATTTTTACTTAATATATTTCTATAAAGCCAAA-TATAGTTTT-TAAACAATCAATAATATTAAAATCTA---TA-AACCTGCTT----------GGTGGCAATATAATTCTATT-ACAAGTATT-ATGTGGTG-------AAAAGAAT-AAATTTTTTCTTTGTT--TAAATTTTTTTT-ACAATAT-C-AAGGGAAAAGAA--TTTCATAAATTTTCGCTCTTTTGCCTTAGTCTTAAGCGA-TTATTTTTCT-ATTCCCTTGCTTGTAAAAA---GTAAAGAAAAA---------CTTGATCCACTAAAATAATA------TTTACTTGT---AGATTT-----GCTGCT---------AAATTT----TATGTATAAAGAAA-----------TTT-----CTTTTC-TTTAATATA-AATCCAGGTTAATATTATAGATTAATT-ATTGAT--TTAACTATATA-GGCAAAATTATAGAAT--GAGTAA-TTTGTGTTGCAA-GAAAAAAA----TAAAT--GGGGGAAAAAACAAAA----------AAAT
>R_col_H1_KT351069
TTAAAAAAAAAAAT-GCCAGCAAATTTT-ATTATAT----ACTT--TTAATAAAATAAT------GCGCTAGTTTTTTTTTCTTCTTTTTTTTATTTTCTCCTCT-ATCTTTCTTTAAAACTAACTAA-GCAAGCCACAATATTTTGTATATTG-AG--ATTTTGCTTT-ATAATTTTTTT---AAAAAAGAAAAA-GGAATATAAGAAGAAAAATGGAAA-TAGT--CTGTTTTTTT--CTATAAAAGTAC------------TTATAGT-AATTCAGC-TA-TTTTAAATACTTATTTATTTTTTTCCCCCCTTTTTTTTTGTTTTCTTGTTATTATTACTTGATATATTTTTATAAAGCCAAA-TATAGTTTT-TAAACAATCAATAATATTAAAATCTA---TA-AACCTGCTT----------GGGGGCAATATAATTCTATT-GCAAGTAAT-AAGGGGTG-------AAAAGATT-TAATTTTTTCTTTGTT---AAATCTTTTTTTACAATATG--AAGGGAAAAGAA--TTTCATAAATTTTCGCTATTTAGCCATAGTCTTGAGCGA-TTATTTTTCA-ATTCCCTTG-TTGTAAAAA---GTAAAGAAAAA---------CTAGATCCACTAAAAAAAAAAAAAAATTTACTTGT---AGATTT-----GCTGCT---------AAATTTTTTTTATGTATAAAGAAA-----------TTTTT--ACTTTTC-TTTAATATA-AATCCCGGTTAATATTATAGATTATTTTATTGATA-TTAACTATATA-GGCAA--TTATAGAAT--GAGTAATAATTTGTTGCAA-GAAAAAAAAAAATAAATTAGGTGGGGAAAAAAAAA--------T--AAT
>R_pal_H1_KT351070
TTAAAAAAAAA--T-GCTAGCAAATTTT-ATTCTAT----ACTTTTATAATAAAATAAT------GCGCAA-TTTTTTTTTCTTCTTTT----ATT--CTTCTTT-ATCTTTCTTTAAAACTA------GCAAGCTACAATATTTTGTATATTGGAGTTTTTTTGCTTT-ATAACTTTTTTTTTAAAAAAGAAAAAAGGAATA--AGAAGAAAAATGGAAAATAAT--CTGTTTTTTTTTCTGTAAAAGTACAATATCGTATTTTTATAGTAAATTCAAAAT--TTTTAAATACTTATTTATTTTTTT--CCCCTTTTTTTTTT----CTTAT-ATTATTACTTTATATATTTCTATAAAGCCAAAATATAGTTTT-TAAACAATCAATAATAATAAAATCTA---TA-AACCTGCTT----------GGGGGCAATATAATTCTATT-GCAAGTATT-AAGGGGGG-------AAAAGATT-TAATTTTTTCTTTGTT--TAAATTTTTTT--ACAATAT-C-AAGGGAAAAAAAAATTTCATAAATTTTCGCTATTTTGCCATAGTCTTAAGCGA-TTATTTTTCT-ATTCCCTTG-TTGTAAAAA---GTAAAGAAAAA---------CTTGATCCACTAAAAAAATA------TTTACTTGT---AGATTT-----GCTGCTGCT------AAATTT-A--TATGTATAAAGAAAA----------TTTTT----TTTTC-TTTAATATA-AATCTAGGTTAATATTATAGATTATTT-ATTGATA-TTAACTATATA-GGCAA--TTATGGAAT--GAGTAA-TTTGT--TGTAA-GAAAAAA-----TAAAT--GGGGGGGAAAAAAAAAAAAAATTAT-AAAT
>R_pic_H1_KT351071
TTAAAAAAAAAAATTGCCAGCATTTTTTTATTTTTTATATACATATATAAAAATTAAAAATGTT-GCGCGAGATTTTTTT--TTCTTTT----AT-----------------CTTTAAAACTATAAAAGGCAAGCTA------------------------TTTGCTATTATAATTTTTT-------AAAG----------TA-------AAAAATGGAAA-T-GTTGCTGTTT-------TGTTTTA-------------------TAGC-AATTCAGCATATTTTTAAATACATA--TATTATTTTTTTCCCTCTT----------CTTGT---TATTACTTAAAATATTTCTATAAAGC-AAT-TATAGTTTTATAAACAATCAATAAAAATTTAA-CTACCTTATAACCTGCTTTTGTGTGGTTGGTAGCAATATATTT--ATTTGCAAGTACTCAAGTGTGGTTGAAAAAAAAGATTTTAAATTTTTTT------------CTTTTTT-CCAAAATGCAAAGGGAAAAGAA--TTTTTAAAATTTTCGCTATCTAGCTTTAGTCT-AAGCGAATTATTTT-CTTATCCCCCTA-TTGTAAAAAAAGGGAAAGAAAAAAAAACAAAACTTGATCCACTTAAATTTTTTAGAGTTATACTTGTCAAAG-TTTTTATTGCTGCTGCTGCTGCCAA-TTTTATTTATACTTTAGGAAAAAAAAAATAAATTTTTTTTCTTTTCCTTTATTGTATAATCCAGGTTTTTATAAATGTGTTTTATATTGATTTTTAACTATAAATAGCAA--TTGTAGAATTTAAGTAGATTTT-----CAATGCAAGA------T------CGGGTGGAAAATAAAA--------TAAAAT
